# Supplementary material for: High-throughput profiling of metabolic responses to exogenous nutrients in Synechocystis sp. PCC 6803
Source: mSystems. 2024 Mar 27;9(4):e00227-24. doi: 10.1128/msystems.00227-24 (PMC11019784; doi:10.1128/msystems.00227-24)
Supplement: Data Set S1 — Normalized intensities and isomers. [file msystems.00227-24-s0001.xlsx]

## Sheet: Description
Supplemental Dataset 1
Normalized intensity sheet: This dataset contains the normalized intensities for metabolites produced in each growth condition, where 0 is the background BG11 medium, and 1 is the sample with the highest intensity. Samples that have an intensity of 0 did not pass the limit of detection.
Annotation Isomers sheet: This dataset notes all possible isomers for a given ion. The exact mass (ionMz), annotation, formula, and possible isomers are listed. Annotations are assigned by matching ion exact mass to a compound library of all metabolites predicted to be in the metabolic network of PCC 6803 based on the biocyc database

## Sheet: Normalized Intensities
Growth condition				Ions
metabolite supplemented	time	concentration	replicate	(2S,4S)-4-Hydroxy-2,3,4,5-tetrahydrodipicolinate_186.037048339844	(Iso)Citrate_191.019714355469	(Iso)Leucine_130.08740234375	(R)-S-Lactoylglutathione_378.097747802734	(S)-4-Hydroxymandelonitrile; Methionine_148.044006347656	1-(5'-Phosphoribosyl)-5-amino-4-imidazolecarboxamide_337.057739257812	2-Amino-4-hydroxy-6-(D-erythro-1,2,3-trihydroxypropyl)-7,8-dihydropteridine..._254.085845947266	2-Hydroxy-2,4-pentadienoic acid_113.023590087891	2-Phosphoglycolate_154.973175048828	3-Propylmalate_175.061218261719	4-Hydroxybenzoate_137.024063110352	4-Methyl-2-oxopentanoate_129.05517578125	4-Methyl-5-(2-phosphoethyl)thiazole_221.998306274414	5'-Methylthioadenosine_296.082427978516	5'-Phosphoribosylglycinamide_285.053863525391	5-Hydroxy-N-formylkynurenine_251.06803894043	5-Methyltetrahydrofolate_458.177520751953	6-Phosphogluconate_275.016571044922	7,8-Didemethyl-8-hydroxy-5-deazariboflavin_362.101104736328	Acetatic acid_59.0136756896973	Acetyl-Asp; 7-Cyano-7-carbaguanine_174.040176391602	Aconitate_173.009292602539	Adenosine_266.085052490234	Alanine_88.0397872924805	Aminobutanoic acid (ABA)_102.056373596191	Arginine_173.104202270508	Asparagine_131.046524047852	Aspartate_132.029541015625	C3:0 (Propionic acid)_73.0286636352539	cis-4-Carboxymethylenebut-2-en-4-olide_139.000793457031	Dihydrobiopterin_238.093353271484	Dihydropteroate_313.108215332031	Dihydrothymine_127.05192565918	Dihydrouracil_113.035316467285	Disaccharide_341.104309082031	dUMP_307.035339355469	FMN (ox)_455.096374511719	Fumarate_115.003311157227	GDP_442.016815185547	Glucono-lactone_177.039321899414	Glutamate_146.045852661133	Glutamine_145.061889648438	Glutarate_131.034713745117	Glutathione_306.076293945312	Glycine_74.024772644043	Hexonic acid_195.050659179688
acetate	0	0.1	1	0	0	0	0	0	0.215177	0	0	0	0	0	0	0	0	0	0	0.00265519	0.0419652	0.053934	0	0.00238147	0.0526051	5.36E-05	0	0	0	0	0	0	0	0	0	0	0	0.0862385	0	0	0	0.27579	0	0	0	0	0.0712827	0	0
acetate	0	5	1	0.0362736	0.0279049	0	0	0	0	0	0.0094251	0	0	0	0	0	0	0.146364	0	0	0	0.000634518	0.359264	0	0.044555	0	0	0	0	0	0	0	0	0	0	0	0.067216	0	0.449184	0.0782087	0	0	0	0	0	0	0.181615	0	0
acetate	10	0.1	1	0.0712087	0	0.000201262	0.0770244	0.00920294	0	0.305542	0.11736	0	0.00743562	0.0881756	0	0	0	0.157273	0.463579	0.0630837	0	0.0387056	0.164074	0.222559	0.104428	0.168804	0	0	0.0277906	0	0.00260217	0.00273339	0.0404098	0	0.125648	0	0.037294	0.366972	0.756306	0.222841	0	0	0.557534	0	0	0	0.489727	0.0551948	0.122301
acetate	10	5	1	0.0579574	0	0.00326663	0.0757077	0	0	0.287406	0.339992	0	0.00550038	0.0466599	0.0332857	0	0.217391	0.211818	0.42906	0.0358909	0	0.181472	0.656294	0.249838	0.143672	0.26368	0.0856383	0.0359168	0	0	0.0232665	0.2336	0.144565	0	0.0712435	0	0.27732	0.033945	0.512611	0.234412	0.0168577	0	0.289663	0	0	0	0.727719	0.24513	0.145664
alanine	0	0.1	1	0	0.530261	0.0101637	0.0164582	0.0134577	0.0845908	0.0335013	0	0	0.00213306	0.10839	0.00161586	0.267014	0	0	0.000921686	0.00732467	0.207779	0	0.0113154	0.14462	0.133106	0.00488197	0.164628	0.248582	0.0120026	0.0620449	0.0232665	0.114382	0.0813887	0.207498	0.0556995	0.0285209	0.0437988	0.292661	0.0218843	0.197772	0	0	0	0.12184	0.00923385	0	0.26614	0.206169	0.0171681
alanine	0	5	1	0.0230224	0	0	0	0.0194144	0	0.0297229	0	0	0	0	0	0.119747	0	0	0	0	0	0	0.4314	0.150465	0.235745	0.0174356	0	0.047259	0	0.329642	0	0	0.12749	0	0.0634715	0	0	0	0	0.205485	0	0	0	0	0	0.242853	0	0.118506	0
alanine	10	0.1	1	0.101325	0	0.00779502	0.0625411	0.00182798	0	0.322166	0.197395	0.0819708	0.00420377	0.215331	0.0123583	0.0862774	0	0.247273	0.472409	0.0213331	0.296827	0.168147	0.779349	0.20892	0	0.171942	0.392021	0.010397	0.0070169	0.157615	0.0104087	0.0973507	0.130905	0	0.0634715	0.178412	0.226583	0	0.245549	0.178487	0	0	0	0	0.0456485	0.0355452	0.312643	0.0405844	0.28531
alanine	10	5	1	0.182037	0	0.102682	0.150099	0.0852217	0	0.316121	0	0	0.0060616	0	0	0.0896244	0	0.312727	0.292234	0.029848	0.0910952	0.00824873	0.949081	0.360901	0.30568	0.239297	0	0	0.107562	0.653216	0	0.203322	0	0	0.0945596	0	0	0	0	0.294193	0.0135705	0	0.170077	0.00152572	0	0.255481	0	0	0
ammonia	0	0.1	1	0.0254317	0.10849	0	0	0	0.0101567	0	0	0	0.000778396	0	0	0	0	0	0	0	0.167861	0	0.138614	0.037454	0.0742397	0	0	0.137996	0.0950974	0	0	0.173045	0.166762	0.0933077	0.148964	0.00978453	0	0.0917431	0.102003	0	0	0	0.0576668	0	0.046009	0.0208126	0.155807	0	0.0176991
ammonia	0	5	1	0.0073618	0	0	0	0.00579911	0	0.0554156	0.301666	0	0.00164925	0.588755	0	0.3373	0	0	0	0	0.299898	0	0	0.103702	0	0	0.155053	0	0	0.317354	0.033369	0	0	0	0.168394	0.229937	0.405464	0	0	0	0	0	0	0	0.110185	0	0	0.0113636	0
ammonia	10	0.1	1	0	0	0.0105121	0.0980908	0	0	0.228463	0.206413	0.0619243	0.00371996	0.00579626	0	0	0.100308	0.127273	0.365018	0.0556675	0.170931	0.13769	0.554455	0.138775	0	0.107001	0.128723	0	0.105069	0.0825243	0.00673504	0.178722	0	0	0.354922	0.10815	0.216826	0.0201835	0.292285	0.109064	0	0	0.055275	0	0.0283425	0.0160772	0.24719	0.352273	0.150973
ammonia	10	5	1	0	0	0	0.000658328	0.00182798	0	0.195214	0.398892	0	0.00534556	0.749819	0.002984	0.394199	0	0	0.0599691	0	0.149437	0	0	0.146569	0	0.107001	0.119149	0	0	0.291414	0.0407164	0.218461	0	0	0.0362694	0	0.397658	0	0	0	0	0	0	0	0	0	0	0	0
arginine	0	0.1	1	0	0	0	0	0.00636642	0	0	0.00350701	0	0	0.0544849	0	0	0	0.0290909	0	0.00485259	0.0880246	0	0	0.0627842	0	0.0121245	0	0	0	0	0	0	0.132612	0	0.0984456	0	0.00737207	0	0	0.0357832	0	0	0	0	0	0	0	0	0
arginine	0	5	1	0.0579574	0	0.0160855	0.0513496	0	0.054556	0.0146096	0.303075	0	0	0	0.006379	0.297136	0	0	0	0	0.281474	0	0.291372	0.308292	0.0153734	0.0155043	0.133511	0	0	0.253186	0	0	0.0557769	0	0.117876	0	0.371639	0.000917431	0	0.0550675	0	0	0	0	0.0323085	0.254955	0	0	0.0575221
arginine	10	0.1	1	0	0	0	0.0901909	0	0	0.219395	0.188095	0	0.00397154	0.0538328	0.0114968	0.521383	0	0.22	0.364215	0.0347922	0	0.0329949	0.516266	0.173847	0	0.122693	0.322606	0	0	0.113926	0.0168376	0.173045	0	0	0.34715	0.0472572	0.0958369	0	0.118694	0.0299979	0	0	0.263354	0	0	0	0.171024	0.478896	0.20354
arginine	10	5	1	0	0	0.0453458	0.167874	0.000977024	0	0.334257	0.40171	0	0.00505527	0	0.0235567	0.133135	0.343718	0.04	0.364482	0.0867057	0.0634596	0.0577411	0.957567	0.333622	0.315742	0.228433	0.222074	0.398866	0	0.459345	0.0958212	0.174937	0.122368	0	0.261658	0.0753617	0.611015	0.229358	0.275593	0.17463	0.000758597	0	0.208344	0	0	0.442268	0	0.108766	0.184956
asparagine	0	0.1	1	0.0350689	0.505044	0	0.00592495	0	0.439785	0.0319899	0	0	0	0	0	0.380811	0	0.0890909	0.000386514	0	0	0	0	0.00432994	0.139647	0.00995172	0.068883	0.155009	0.005355	0	0	0.199537	0	0.250163	0	0	0.362533	0	0.175445	0.0299979	0	0	0.483391	0	0	0	0.0840649	0	0
asparagine	0	5	1	0.06639	0.0170779	0.00479932	0	0	0.0819791	0	0.418055	0	0.00273299	0.475946	0.0224926	0.0595017	0	0	0	0	0.149437	0	0	0.0316086	0.0465675	0.00464056	0.0976064	0	0.210599	0	0.128884	0.0803196	0	0	0.0867876	0.0472572	0	0	0	0	0	0.225604	0.031358	0	0.0683625	0	0	0	0.0575221
asparagine	10	0.1	1	0	0	0	0	0	0	0.210327	0.158505	0	0.00548102	0.041878	0.00161586	0	0.0309825	0.0372727	0.421032	0.0210584	0	0.170051	0	0.0881143	0	0.111588	0	0.0444234	0	0	0	0	0.158224	0	0	0	0.0821769	0.0366972	0.0652819	0.0377116	0	0	0	0	0	0	0.274296	0	0.238053
asparagine	10	5	1	0.0338643	0	0.0228432	0.229756	0	0	0.876071	0.4561	0	0.0044747	0.520722	0.0179828	0.728896	0	0	0.37028	0	0.21392	0.36231	0	0.534315	0.186438	0.255231	0.325	0.120983	0.0942665	0	1	0.167368	1	0	0	0	0	0	0.0218843	0	0.0177006	0	0.686686	0	0	0	0	0	0.323009
aspartate	0	0.1	1	0.0109758	0.0705959	0	0	0	0	0	0	0	0.00222982	0.0190552	0.0183882	0	0	0.0290909	0	0	0.109519	0	0	0.101754	0	0.00536481	0.164628	0.0812854	0	0.160346	0	0	0.107001	0	0.316062	0	0.023634	0	0.332344	0.184273	0.0154248	0	0	0	0	0	0.0516833	0	0.0155752
aspartate	0	5	1	0	0	0	0	0	0.571677	0	0.256294	0	0	0.455514	0	0	0	0	0	0	0	0	0	0	0	0.0116416	0	0	0	0.0702366	0	0	0	0	0.164508	0	0.363833	0	0.0452522	0	0	0	0	0.180035	0	0.208126	0.0968876	0	0
aspartate	10	0.1	1	0.114576	0	0	0.0269914	0.0392701	0	0.381108	0.212613	0.0474427	0.00354579	0.119693	0.0114462	0	0.0109552	0.22	0.502825	0.0479766	0	0	0	0.279065	0.144678	0.141282	0.691223	0.0954631	0.0111716	0.105734	0	0.623423	0.199203	0	0.389896	0.0219632	0.35928	0.168807	0.349036	0.294193	0	0	0	0	0	0.0939491	0.345065	0.118506	0.171681
aspartate	10	5	1	0	0	0	0.0921659	0.0120395	0.717934	0.208816	0.500063	0	0.00422312	0.677873	0	0	0.0587128	0	0.296961	0	0.536336	0	0	0	0	0.0886534	0	0	0	0.378792	0	0	0.30848	0	0.203368	0.0547517	0.496531	0	0.342359	0	0	0	0.402073	0	0	0.173926	0.186241	0	0
BG11	0	0.1	1	0	0.495725	0	0.0125082	0	0.0858967	0	0	0	0.000604224	0	0.00308534	0.236891	0	0	0	0	0	0	0	0.107599	0.122037	0	0	0.0784499	0	0	0	0	0	0.160785	0.0479275	0	0	0.0174312	0.175445	0	0.00421443	0	0	0	0	0	0.0825635	0.0600649	0
BG11	0	5	1	0	0	0.0138561	0	0.00977024	0	0.0168766	0.0714241	0.0440911	0.00110739	0.152731	0	0	0.201986	0.07	0.00796813	0	0.109519	0	0	0.00627841	0	0.0140558	0.114362	0	0.0585357	0.0265473	0.0485229	0.142767	0	0	0	0.0566254	0.0893322	0	0.215504	0.0145704	0.0117161	0.397072	0.127026	0.142764	0.0445668	0.151301	0	0.142857	0.00867257
BG11	10	0.1	1	0.0121804	0	0	0.0256748	0	0	0.25869	0.15625	0.0187958	0.00426183	0	0.00288266	0.507996	0	0.0236364	0.437533	0.120765	0	0.337563	0.316832	0.117341	0.121534	0.163734	0.0449468	0.112476	0	0	0	0.273339	0	0.0574532	0	0	0.0717693	0.221101	0.155415	0.149561	0.0218307	0	0.435557	0	0	0	0.42959	0	0.193982
BG11	10	5	1	0.0639807	0	0	0.0605662	0	0	0.410579	0.113978	0.160007	0.0143057	0.0414433	0.0109395	0.290443	0.29442	0.0918182	0.384997	0.0435818	0.198567	0.329949	0.439887	0.442737	0.197507	0.30279	0.15266	0	0.00036931	0.130309	0.028777	0.549622	0.0967558	0.27867	0.455959	0.18778	0.151778	0.4	0.469214	0.13799	0.0136548	0	0.198778	0.0878378	0.148763	0.0613271	0.519065	0.342532	0.275752
citrate	0	0.1	1	0	0	0	0	0.0174289	0.0114626	0.0403023	0	0	0	0.0318794	0.013169	0	0	0	0.0137658	0.00485259	0	0.0748731	0.299859	0.0491448	0	0.0212983	0.0640957	0.0642722	0	0	0	0.180614	0.0199203	0.0470921	0.432642	0.0144686	0	0	0.105341	0.274909	0	0	0	0	0	0	0.0124035	0.0503247	0
citrate	10	0.1	1	0.116986	0	0	0.0934826	0	0	0.257935	0.156814	0.0290404	0.000430053	0.0910013	0.0109395	0.240238	0.0340637	0	0.310341	0.0238052	0.152508	0.270939	0.473833	0.0569387	0	0.104587	0	0.0330813	0.0186502	0	0.00811266	0.244954	0.161639	0	0.00518135	0.0107213	0.137467	0.119266	0.155415	0.17463	0	0	0.380547	0	0.0299649	0.110786	0.178247	0	0.209912
fructose	0	0.1	1	0.0386829	0.136791	0.0033363	0.00658328	0.0165779	0	0.0289673	0.0159068	0	0	0.00318794	0.0107368	0.196727	0	0	0	0	0	0	0.0452617	0.0277116	0.0274486	0	0	0.183365	0.0394239	0	0	0.131413	0	0	0.207254	0	0	0.226606	0	0	0	0	0	0	0	0	0	0	0
fructose	10	0.1	1	0.0362736	0	0	0	0.0299095	0	0.267758	0.205286	0	0.0020363	0.121432	0.00587228	0	0	0.0918182	0.388387	0.050998	0.011259	0.0501269	0.643564	0.142672	0.0616614	0.111347	0.334574	0	0	0.175364	0	0.326325	0.0130905	0	0.393782	0.012595	0.214224	0.122018	0	0.251768	0	0	0	0	0	0	0.311101	0.108766	0.140354
glcnac	0	0.1	1	0.024227	0.224229	0	0	0	0	0.0221662	0	0	0	0	0.00267997	0	0	0	0	0	0	0.0501269	0	0	0	0	0.0569149	0.172023	0.00120026	0	0	0.16169	0	0.125734	0.0323834	0.0116582	0.0535559	0	0	0.00492822	0	0	0	0	0	0	0	0.0600649	0
glcnac	0	5	1	0	0	0	0	0.0040972	0	0	0	0.071663	0.000642929	0	0.00622699	0	0.319069	0.211818	0	0	0	0.0805838	0	0	0.000782648	0	0	0	0.111716	0	0	0	0	0	0	0.0500677	0	0.413761	0	0	0	0	0	0	0.0643966	0.385443	0	0	0.0155752
glcnac	10	0.1	1	0	0	0	0	0.0231019	0	0.195214	0.186968	0	0.000933215	0.0899145	0	0	0	0.102727	0.407296	0	0.174002	0.0615482	0	0	0.0324799	0	0	0	0	0	0.00489821	0.0235492	0.011383	0	0.444301	0	0.140069	0.149541	0	0.0145704	0	0	0	0	0	0	0.204907	0.649351	0.0256637
glcnac	10	5	1	0.116986	0	0.00277896	0	0.0185635	0	0.327456	0	0.127439	0.00584872	0	0.0314615	0	0.889079	0.7	0.300172	0	0.146366	0.0196701	0	0.390128	0.232726	0	0	0	0.113378	0	0	0	0.496301	0	0.0323834	0.0275841	0	0.314679	0.722923	0	0.0255394	0	0	0	0.00562844	0.452265	0	0.313312	0.326726
gluconate	0	0.1	1	0	0.433024	0	0	0	0.157719	0.0198992	0	0	0.00195889	0	0	0	0	0	0	0	0.149437	0	0.0749646	0.0803204	0.119018	0.0130901	0	0.140832	0	0	0	0.0595038	0	0.166935	0.339378	0	0	0	0	0	0	0	0.93064	0	0	0	0.0789114	0	0
gluconate	0	5	1	0	0.0912905	0	0.0243581	0.00948659	0	0	0.289548	0	0	0.478336	0	0	0	0	0	0	0.229273	0.0177665	0	0	0.0968806	0	0.0545213	0.163516	0.0660142	0.358313	0	0	0.144565	0	0	0.0322681	0.186904	0	0.0519288	0	0	0	0	0	0	0.245484	0	0.0503247	0
gluconate	10	0.1	1	0.13867	0	0.00486899	0.0289664	0.0622459	0	0.398489	0.59137	0.0948081	0.00615836	0.11665	0.0154999	0.310524	0	0.367273	0.428614	0.0320454	0.201638	0.133883	0	0.185538	0.377124	0.216121	0	0.0812854	0.0751546	0.223149	0.0884739	0.498528	0.105293	0	0.0362694	0.162486	0.456201	0.380734	0.849777	0	0	0	1	0.0204882	0.0133801	0.125519	0.4696	0	0
gluconate	10	5	1	0.0157944	0.100404	0	0.111916	0.0327461	0.293529	0.238287	1	0	0.00730015	0.907405	0	0	0	0	0	0	0	0.272843	0	0.117341	0.402784	0.178219	0	0.208885	0.0992521	0.403368	0.238175	0.553406	0.245304	0	0.630829	0.00229	1	0	0.35905	0	0.0433243	0	0	0	0	0.449635	0	0.25974	0
gluconate.7942	0	5	1	0	0	0	0.0770244	0.00182798	0	0	0	0	0.00269428	0	0	0	0	0	0.00234881	0	0.235415	0	0	0.00822689	0.0224173	0	0	0	0.0070169	0	0	0	0	0	0	0	0.00997398	0	0.0552671	0	0	0	0.44034	0	0	0	0	0.196429	0
gluconate.7942	10	5	1	0.0073618	0	0.0208229	0.129691	0.0250875	0	0.138539	0.23234	0	0.00714533	0.145341	0.0125103	0	0.426909	0.424545	0.378575	0.00430324	0.0603889	0.0520305	0.261669	0.0959082	0	0.136695	0	0.0586011	0	0.127579	0	0.0292262	0	0.055312	0.238342	0.166233	0.229835	0.408257	0.596068	0	0.0156777	0	0.825405	0	0	0.00713242	0.459009	0.00649351	0
glucose	0	0.1	1	0	0.440768	0	0	0	0.0898143	0	0	0	0	0	0	0	0	0	0.00823571	0	0.0204708	0.0691624	0	0	0.109962	0.00174356	0	0	0	0	0	0	0.0284576	0.192084	0	0	0	0	0.439169	0.0917077	0.00455159	0	0	0	0	0	0.130162	0.103896	0
glucose	0	5	1	0.00133851	0	0.00472965	0	0	0	0	0	0.105622	0	0.382698	0	0	0	0	0	0.0271013	0	0	0	0.0549903	0.009839	0.00753755	0	0.106805	0.0336072	0.470267	0	0.0841043	0.171884	0	0.0323834	0	0	0	0	0	0	0.380344	0	0	0	0	0	0	0.103186
glucose	10	0.1	1	0.0254317	0	0.00939738	0.036208	0	0	0.242821	0.169213	0.0407395	0.00464887	0.0953485	0	0	0.0879836	0.151818	0.4246	0.0136422	0.0941658	0.128173	0	0.304395	0.0883274	0.182323	0.0545213	0	0.085126	0.057949	0.0039798	0.227923	0.0165054	0	0.30829	0.0425731	0.292281	0.0697248	0.579377	0.257553	0	0	0.490566	0	0	0.140251	0.420744	0.0454545	0.141416
glucose	10	5	1	0.0808459	0	0.0484809	0.20079	0	0.0741439	1	0	1	0.00973855	0.742646	0	0	0.562479	0.0836364	0.481685	1	0.31218	0	0	0.362849	1	0.903433	0	0.376181	0.312806	0.518052	0	0.816442	0.405805	0.0550181	0.584197	0.173727	0	0	0.919881	0.550675	0.0810856	0	0.428382	0.234307	0	0	1	1	0.844425
glutamate	0	0.1	1	0.00254317	0	0.00215195	0	0	0	0	0	0	0.00228788	0	0	0	0	0	0.00181364	0	0.0511771	0	0	0	0	0.0101931	0	0	0	0	0	0.184399	0.0130905	0	0	0	0	0	0	0	0	0	0	0	0	0	0	0.0162338	0
glutamate	0	5	1	0.114576	0	0.0344777	0.0236998	0	0	0	0.0547971	0	0	0.353789	0	0.598364	0	0	0	0.0356162	0.180143	0.00824873	0	0	0	0	0	0	0	0	0	0.129521	0.014798	0	0	0.0444468	0.0854293	0	0	0.23634	0	0.0945632	0	0	0.00580871	0.230751	0	0	0
glutamate	10	0.1	1	0.10253	0	0	0.0539829	0	0	0.4	0.247276	0.0755837	0.00513268	0.0853499	0.00967266	0	0.0664156	0.198182	0.54439	0.0985168	0	0.156726	0.512023	0.142672	0.0953712	0.160354	0.0473404	0	0	0.048392	0.031073	0.2336	0.306773	0	0.164508	0.0959717	0.220729	0.0972477	0.295623	0.172702	0	0	0.225086	0	0.0222133	0	0.359551	0.430195	0.20885
glutamate	10	5	1	0.150716	0	0	0.183015	0	0	0.418892	0.566289	0	0.00509398	0.751992	0	0	0	0.1	0.303205	0.0715986	0.177073	0	0.673267	0	0	0	0.344149	0	0	0.396541	0	0.66127	0.212863	0	0	0	0.817866	0	0	0.103278	0	0	0.14616	0	0.0113971	0.306519	0	0	0
glutamine	0	0.1	1	0.024227	0.0947167	0	0	0	0	0.000251889	0	0	0	0	0.00364273	0	0	0	0	0	0.0849539	0.0310914	0	0.074475	0.0480769	0.00367489	0	0.143667	0.00036931	0	0	0	0	0	0.207254	0	0	0.00642202	0	0	0	0	0	0	0	0	0	0	0.00920354
glutamine	10	0.1	1	0.0362736	0	0	0.0302831	0	0	0.310831	0.12356	0.0304316	0.00534556	0	0.000146385	0.0628486	0.064875	0	0.362163	0.0674785	0	0.187183	0.393211	0.37454	0.146187	0.136212	0.0473404	0	0	0	0.0342875	0.241169	0.0967558	0.0879663	0.281088	0	0.101041	0.0119266	0.362389	0.0145704	0	0	0	0	0	0	0.489889	0.181818	0.23115
glutarate	0	0.1	1	0	0.028179	0	0.0289664	0	0	0	0.313784	0	0.00133961	0	0	0.163258	0	0	0.00377594	0.00842337	0	0	0.019802	0	0.0284548	0.0128487	0	0	0	0	0.0191336	0	0.0916335	0	0.156736	0	0.207719	0.00917431	0	0	0	0	0	0	0	0	0	0	0
glutarate	10	0.1	1	0.020613	0	0.00389364	0.00263331	0.014876	0	0.290428	0.539798	0.0342892	0.00195889	0.0277496	0.00855788	0.983265	0	0	0.423441	0.0185863	0	0.0691624	0	0.0160208	0	0.0995172	0.0162234	0.0812854	0.0959284	0	0.0609215	0.038688	0	0	0	0.0154054	0.199913	0	0	0.267195	0	0	0	0	0.0398798	0	0.0880821	0.225649	0.209381
glycine	0	0.1	1	0	0.0668956	0	0.00921659	0	0	0	0	0	0	0	0	0	0	0.146364	0	0	0	0	0.0282885	0.150465	0	0	0	0	0	0	0	0	0	0	0.0479275	0	0	0	0	0.00685665	0	0	0	0	0	0	0	0	0
glycine	0	5	1	0.0784366	0.11966	0.00737702	0	0	0.0362739	0.00478589	0.135396	0.143438	0	0.326185	0.00501087	0	0	0	0	0	0	0	0.346535	0.0900628	0.170338	0	0.0593085	0.0699433	0.00452405	0	0	0.038688	0.0011383	0	0.176166	0	0.0132264	0.0752294	0	0.0299979	0	0	0.210736	0	0	0	0	0	0.0984071
glycine	10	0.1	1	0	0	0	0.0329164	0	0	0.207305	0.122432	0.0458618	0.00431988	0	0.00526422	0	0.018658	0	0.399625	0.0779161	0.00818833	0.13769	0.308345	0.253735	0.0304674	0.146352	0	0.140832	0	0	0.0182152	0.305509	0	0	0.432642	0	0.0782741	0.309174	0	0.03964	0	0	0	0	0	0	0.380287	0	0.146195
glycine	10	5	1	0	0	0.0755815	0.0348914	0.027073	0	0.526196	0.569671	0.626072	0.00909992	0.578105	0.0271544	0	0	0.192727	0.311768	0.0814869	0.195496	0.225254	0.711457	0.31024	0.0782648	0.351073	0.188564	0.0642722	0.425815	0	0	0	0.130905	0	0.572539	0.0154054	0.539462	0.298165	0.0953264	0.22477	0	0	0	0	0	0	0	0	0.241239
lactose	0	0.1	1	0	0.268359	0	0.0329164	0	0	0.0440806	0.00801603	0	0.000855805	0	0	0	0	0	0.00208123	0.00320454	0	0	0	0	0.123547	0.0171942	0.102394	0.0982987	0	0.0197209	0	0	0.0233352	0.0827642	0	0.0594358	0.00737207	0	0	0	0.00396156	0	0	0	0	0	0.112307	0	0.0336283
lactose	0	5	1	0.031455	0	0.00974571	0	0.0225346	0	0	0	0.0986657	0	0.250761	0.019351	0.0126441	0	0.0236364	0	0.0139169	0.527124	0.0348985	0	0	0.0837992	0	0.116755	0.155009	0.0435786	0	0	0	0.346044	0	0	0	0	0	0.218843	0	0	0	0	0	0	0	0	0	0.12177
lactose	10	0.1	1	0	0	0.00173395	0.124424	0	0	0.214861	0.185559	0.0563593	0.00563584	0	0.0110915	0	0.0371448	0	0.456889	0.0759934	0.183214	0.211929	0	0	0.157759	0.134523	0.15984	0	0.0128335	0.0470267	0	0	0	0.136508	0.339378	0.0538149	0.0977884	0	0.102003	0	0	0	0.349455	0	0	0.0376498	0.578269	0.196429	0.106372
lactose	10	5	1	0.00374783	0	0.0105817	0	0	0	0.225441	0	0.538677	0.00360384	0.592016	0.00794982	0	0	0.0372727	0.360469	0.0444058	0.226203	0.206218	0	0.179693	0.309202	0.170494	0.284309	0.248582	0.150771	0	0	0	0.820717	0	0.207254	0	0	0	0.0819733	0	0	0	0.370981	0	0	0	0	0	0.255575
leucine	0	0.1	1	0.0591621	0.402188	0	0	0	0	0	0	0	0.00224918	0.0494856	0.009774	0	0	0.0481818	0	0.0515473	0.167861	0	0	0.0160208	0.130087	0	0	0.0699433	0	0	0	0.112489	0	0.182065	0.199482	0	0	0.256881	0.422478	0.0473538	0.0128962	0	0.24422	0	0	0.0665887	0.0951428	0	0.0410619
leucine	0	5	1	0	0.635584	0	0	0	0.157719	0	0.267848	0	0	0.436169	0	1	0	0.206364	0.00725456	0	0.376663	0	0	0.107599	0.211594	0	0.0976064	0	0	0.172633	0	0.0822119	0	0.0807802	0	0	0.397658	0.127523	0.18546	0	0.0522589	0	0.0768004	0.0126417	0	0.193394	0.0753405	0.025974	0
leucine	10	0.1	1	0.119395	0	0	0.078341	0	0	0.294207	0.0333793	0	0.00360384	0.00623098	0	0.0427668	0	0	0.36359	0.0515473	0	0	0.270156	0.181641	0.0692084	0.121727	0.121543	0	0.0120026	0	0	0.106812	0.0643142	0	0.0712435	0.0144686	0.0685169	0.0311927	0.0619436	0	0	0	0.179644	0	0	0	0.423949	0.0746753	0.135575
leucine	10	5	1	0	0	0	0	0.165212	0	0.34937	0.293493	0	0.000313939	0.665483	0.93585	0	0	0.481818	0.643843	0	0.864893	0	0.1471	0.275168	0.442028	0	0.171809	0.0387524	0.213923	0.358313	0	0.489066	0.262379	0	0.0207254	0.10534	0.393755	0.633945	0.893175	0.122563	1	0	0.708212	0	0.022033	0.208652	0.0916124	0.181818	0
malate	0	0.1	1	0	0.0738851	0	0.036208	0	0	0	0	0	0	0.0362266	0.00197057	0.153217	0	0.0836364	0	0	0.204708	0	0	0	0.211091	0	0.00425532	0.00756144	0	0	0	0	0	0	0.0595855	0	0	0	0	0.120634	0	0	0	0	0	0	0	0.133117	0
malate	10	0.1	1	0.0615714	0	0	0.0414747	0	0	0.204282	0.105524	0	0.00364255	0.0120997	0.00242661	0	0	0	0.380448	0.0622597	0.345957	0	0.605375	0	0.0747428	0.129694	0.104787	0	0	0	0	0.176829	0	0	0.0867876	0	0.0893322	0	0	0.193915	0	0	0	0	0	0	0.185714	0	0.146726
methanol	0	0.1	1	0	0	0.00326663	0	0	0	0	0	0	0.000178472	0	0	0	0	0	0	0	0	0	0	0.105651	0.0199016	0	0	0	0.00286215	0	0	0	0.103586	0	0.137306	0	0	0	0	0	0	0	0	0	0	0	0	0.176948	0.0362832
methanol	0	5	1	0.0157944	0.00289328	0	0	0.0179962	0.0480267	0.0335013	0	0	0	0	0.00678437	0	0	0	0	0	0	0.00824873	0	0.00627841	0.0400268	0.00367489	0	0	0	0	0	0	0	0	0.0945596	0	0	0	0.225519	0	0	0	0	0	0	0	0	0.298701	0.00654867
methanol	10	0.1	1	0.0254317	0	0	0.0566162	0	0	0.198992	0.151741	0	0.00393283	0.0381829	0.00267997	0	0	0.318182	0.412648	0.0617103	0.00511771	0.221447	0.308345	0.0764235	0.0510957	0.183771	0.190957	0	0.0402548	0	0	0.0576114	0.12749	0	0.102332	0	0.112099	0.0917431	0.332344	0.249839	0.0161834	0	0	0	0	0.000292312	0.466516	0	0.039469
methanol	10	5	1	0.0567528	0	0	0.0414747	0	0	0.247355	0.0781876	0	0.00323615	0.00210115	0.00207191	0	0.0956864	0.25	0.517096	0.0389123	0.167861	0.114848	0.291372	0.171899	0.127572	0.12897	0.138298	0.00189036	0	0.0593143	0	0.341463	0.158224	0	0.34715	0	0.108846	0.0862385	0.479228	0.197772	0	0	0.414031	0	0	0.00818474	0.327941	0.357143	0.13292
methionine	0	0.1	1	0.125418	0	0	0	0	0	0	0	0	0	0	0	0.206768	0	0.0181818	0	0	0	0	0	0.0316086	0	0.00995172	0	0	0	0	0	0	0	0	0.183938	0	0.0587598	0.0394495	0	0	0	0	0	0	0	0	0	0.172078	0
methionine	10	0.1	1	0.0868692	0	0.00856136	0.0348914	0	0	0.0644836	0.0254885	0	0.00201695	0.00731778	0.00632833	0	0	0.04	0.296426	0.0378136	0	0.0387056	0	0.125135	0	0.0608906	0.0210106	0	0	0	0	0.0178722	0	0	0	0	0.164137	0.251376	0.0886499	0.0801371	0	0	0.13181	0	0	0	0.028716	0	0.0660177
oxoproline	0	0.1	1	0.0302503	0.189076	0	0	0	0	0	0	0	0.00128156	0	0.0140811	0	0	0.0809091	0.00591663	0.0490753	0	0	0	0	0	0	0.114362	0.047259	0	0	0	0	0	0.0342554	0	0	0	0	0	0	0.00387728	0	0.0504916	0	0	0	2.71E-05	0	0
oxoproline	0	5	1	0	0.182223	0.0206835	0.00131666	0.00523181	0.0114626	0	0.0869238	0	0	0.312708	0	0.0963183	0	0	0	0	0	0	0	0.0140723	0.192979	0	0.119149	0	0.0992521	0.848453	0	0	0	0	0.312176	0.0650567	0.0477016	0.163303	0	0.0897793	0.00185435	0	0.0409248	0	0	0.317042	0	0.172078	0
oxoproline	10	0.1	1	0	0	0	0.0217248	0	0	0.25869	0.0801603	0	0.00710663	0	0.0123076	0	0.0463882	0	0.44342	0.0386376	0.158649	0	0	0.074475	0	0.109415	0	0.135161	0	0	0	0.197645	0	0	0.125648	0	0.0229835	0.053211	0.696217	0	0	0	0	0	0	0	0.213145	0.391234	0.0920354
oxoproline	10	5	1	0	0	0.112227	0.251481	1	0	0.313854	0.307866	0	0.00234594	0.390958	0	0.317218	1	0.312727	0.323274	0	0	0.160533	0	0.206971	0.110968	0.208396	0.255585	0.0642722	0.0685071	1	0.22394	0.45122	0.204326	0.0478523	0.141192	1	0.341067	0.510092	0.295623	0.456182	0.571561	0	0.107893	0	1	0.253902	0.0541586	0.342532	0.331504
proline	0	0.1	1	0.0687994	0.422883	0	0.000658328	0.0137414	0.241294	0	0	0.0248667	0.000120415	0.0266628	0.00207191	0.203421	0	0	0.00431111	0.00842337	0.349028	0	0.503536	0.136826	0.226185	0.00512339	0.12633	0.0982987	0.0651833	0.182191	0.0434716	0.182506	0.0438247	0.19924	0.0867876	0	0.024935	0.00917431	0.202151	0.0242126	0.0129804	0	0.284879	0	0	0.0897398	0.105084	0	0.0224779
proline	0	5	1	0.0868692	0	0	0.146149	0	0.601712	0	0	0	0	0	0	0.19338	0	0.0809091	0.00154605	0	0.349028	0.183376	0.724187	0.074475	0.0204047	0.00439914	0.068883	0.0160681	0.0036931	0.285953	0.0136231	0	0.052362	0	0.195596	0	0	0	0	0.228627	0	0	0	0	0	0.208652	0	0	0
proline	10	0.1	1	0.0169991	0	0	0.0217248	0	0	0.251134	0.0773422	0	0.00197824	0.0625272	0.0170707	0.0695426	0.0340637	0.0427273	0.355741	0.0117195	0	0.438452	0	0.0647326	0.0178891	0.157216	0.18617	0	0.0161573	0	0	0	0	0	0.0634715	0.00229	0.110147	0	0.579377	0	0	0	0.0385331	0	0	0	0.362392	0	0.0707965
proline	10	5	1	0.000133851	0	0	0.105332	0.0290586	0	0.408312	0	0	0.00342967	0	0.0311068	0.581629	0.195823	0.244545	0.363412	0	0	0.118655	0.609618	0.282962	0.136628	0.307859	0.253191	0.123819	0.0884498	0.309163	0	0.140875	0.327262	0	0.36658	0.0510045	0	0.455046	0.122033	0.299979	0	0	0.186819	0	0	0.292838	0.180439	0	0.297522
serine	0	0.1	1	0.0724133	0.332841	0	0	0.00778468	0	0	0	0	0.000700986	0.0168816	0.00506154	0.357382	0	0.0618182	0	0	0	0	0.17256	0.0822689	0.140653	0.0128487	0.143085	0	0	0	0	0.0349033	0	0.0551955	0	0	0	0.141284	0.112018	0	0	0	0	0	0	0	0.0408895	0	0
serine	0	5	1	0.0290456	0	0.0160158	0	0	0	0.0697733	0.257985	0	0.000371996	0.483336	0	0	0	0	0	0	0.284545	0	0.363508	0.0296601	0.0863148	0	0.169415	0.0557656	0	0.173999	0	0	0	0	0.0479275	0.0135318	0.20967	0	0	0.222841	0	0	0	0	0	0.361239	0	0	0.0930973
serine	10	0.1	1	0	0	0	0	0	0	0.197481	0.0584607	0	0.00302327	0	0	0	0	0	0	0.0919246	0	0.124365	0.168317	0.168002	0.0480769	0.146593	0	0	0	0	0	0.103028	0.12749	0	0	0	0.0691674	0.146789	0.212166	0.105207	0	0	0	0	0	0	0.40646	0	0.18708
serine	10	5	1	0.265159	0	0.0697991	0.0730744	0	0	0.565491	0.208104	0	0	0.317708	0	0	0	0.143636	0	0.111152	0.392016	0.265228	0	0.610305	0.277504	0.26537	0.157447	0.0586011	0	0.183556	0.355732	0.356602	0.089926	0	0	0.048194	0.265611	0.66422	0	0.23634	0	0	0.435557	0.0989538	0.0198698	0.153932	0	0	0.303894
succinate	0	0.1	1	0	0.546365	0	0	0	0.191672	0.00554156	0	0	0.00292651	0	0	0	0	0	0.00475709	0	0.158649	0	0	0	0.1804	0.00101931	0.0904255	0	0.00286215	0	0.0104087	0	0	0.228643	0.0362694	0	0	0	0	0	0.0307653	0	0.150943	0	0	0	0.104557	0.113636	0.019292
succinate	10	0.1	1	0.0254317	0	0	0	0	0	0.220151	0.0671969	0	0.00499722	0	0	0	0	0.13	0.485967	0.0512727	0.0327533	0.162437	0	0.31024	0.110968	0.123176	0.0760638	0	0.00203121	0	0	0	0	0.115234	0.106218	0	0.0704683	0	0.0485905	0.0878509	0.0177006	0	0.172469	0	0	0	0.421149	0	0.13823
sucrose	0	0.1	1	0	0.233822	0	0.0454246	0	0	0	0	0	0.00176537	0	0	0	0	0	0	0	0	0	0.125884	0	0.0400268	0	0	0	0	0	0	0	0	0.0440666	0	0	0	0	0	0	0	0	0.134201	0	0	0	0	0	0.00973451
sucrose	0	5	1	0.0977111	0.200519	0.0373341	0	0.00494816	0	0	0	0	0.00193954	0.347921	0	0.300483	0	0.0345455	0	0	0	0.120558	0	0.23425	0.143169	0	0	0.26276	0.085957	0.55355	0	0.0727502	0.281161	0	0.0712435	0.0135318	0	0	0	0	0	0	0	0.336312	0	0.357556	0	0.025974	0
sucrose	10	0.1	1	0.073618	0	0.00222162	0	0	0	0.236776	0.0195704	0	0.00414571	0.00253586	0	0	0.0833619	0	0.466522	0.0795642	0	0.267132	1	0.372591	0.207066	0.162527	0.0545213	0.0586011	0.0543809	0	0	0.165475	0	0.10358	0.19171	0	0.174545	0	0.619436	0	0	0	0	0	0	0	0.575794	0	0.217345
sucrose	10	5	1	0.184447	0	0.0738398	0	0.00920294	0	0.435516	0	0	0.00592613	0.692436	0	0	0	0.19	0.352173	0	0.235415	0.265228	0	0.125135	0.311717	0.220467	0	0.0727788	0.00036931	0.113926	0	0	0.156517	0	0.281088	0.119392	0	0	0	0	0.0162677	0	0.00983258	0	0	0.504355	0	0.478896	0
taurine	0	0.1	1	0.0459109	0.134735	0	0	0	0	0	0	0	0.00124285	0	0	0	0	0	0	0	0.0296827	0	0	0	0	0.000777897	0.0234043	0.302457	0	0	0	0.044365	0	0.0305838	0.187824	0	0	0.0724771	0	0.105207	0.00615307	0	0	0	0	0	0	0	0
taurine	0	5	1	0.00856646	0.345038	0.00640167	0.038183	0.0350153	0	0.0901763	0.0401428	0.212368	0	0.309883	0.0155506	0	0	0	0	0.0128182	0.247697	0	0	0.173847	0.0923524	0.00174356	0	0	0.144123	0.673695	0.0375019	0	0.115538	0	0.0129534	0.058499	0	0.166055	0	0	0	0	0	0	0	0	0	0	0.141947
taurine	10	0.1	1	0	0	0.006123	0.0335747	0.0352989	0	0.157431	0.150896	0	0.00358449	0.0023185	0.00936863	0.394199	0.018658	0.211818	0.469198	0.0317707	0.106448	0	0	0.193332	0.13059	0.161803	0.162234	0	0	0	0	0.199537	0.112123	0	0.145078	0	0.0437988	0	0.0552671	0.0994215	0	0	0	0	0	0	0.367383	0	0.19823
taurine	10	5	1	0.177219	0	0.0360104	1	0	0	0.580605	0.230085	0.43737	0.00106868	0.429213	0.0311575	0	0	0.121818	0.218915	0.050998	0.124872	0	0	0.20892	0.551208	0.218294	0.0114362	0	0.0502262	0.332373	0.0595439	0.640454	0.250427	0	0.735751	0.0603726	0.227233	0.859633	0.128709	0	0	0	0.385331	0	0.00112168	0	0	0	0.48177
trimethylamine	0	0.1	1	0	0	0	0	0	0	0.0380353	0	0	0.0024427	0	0	0	0	0.0154545	0	0	0	0	0	0	0.0807804	0	0	0	0	0	0	0	0	0	0	0	0	0	0.0853116	0.070495	0	0.221422	0	0	0	0	0	0	0.020354
trimethylamine	10	0.1	1	0	0	0	0.0394997	0	0	0.3267	0.0976328	0	0.00470693	0	0	0	0.171174	0.0863636	0.617708	0.0295733	0.0542477	0.0310914	0	0.218662	0.137634	0.247505	0.370479	0.0302457	0	0.0893507	0.00719425	0.439865	0.0421172	0.201287	0.393782	0.0341418	0.0411969	0.13578	0.589392	0.1997	0.0599292	0	0.533617	0	0	0.0508039	0.751133	0.191558	0.30177
urea	0	0.1	1	0	0.134941	0	0.00394997	0	0	0.0168766	0	0	0	0	0	0	0	0.222727	0.000386514	0	0	0	0	0	0	0.00681331	0.0593085	0	0	0	0	0.152229	0	0.0246291	0	0	0	0.144037	0	0	0.0150877	0	0	0	0	0	0.0307043	0.147727	0
urea	0	5	1	0.0459109	0.749952	0.00173395	0	0.00750102	0	0	0.00998873	0	0	0.13643	0.00653102	0.608405	0	0.211818	0.00912767	0	0.195496	0	0.274399	0.074475	0.108453	0.00174356	0.147872	0	0	0.0142597	0.0402572	0.254415	0.071144	0	0.0712435	0.138128	0	0	0.288947	0	0.00101146	0	0.031358	0	0.129654	0	0.21842	0.318182	0
urea	10	0.1	1	0.031455	0	0.00250029	0.0204082	0.0177125	0	0.348615	0.130887	0	0.00571325	0	0.009774	0	0	0	0.413807	0.0891778	0.0603889	0.272843	0	0.070578	0.0797742	0.184254	0.188564	0	0.0036931	0	0.0145416	0.263877	0.0506545	0.108412	0.0362694	0	0.14137	0.289908	0.545994	0.112921	0.00977748	0	0.0839756	0	0	0	0.566379	0	0.192389
urea	10	5	1	0.119395	0	0.00256996	0.214615	0.0256548	0	0.301763	0.380292	0	0.00619706	0.243805	0.0112435	0.534771	0.0340637	0.299091	0.421835	0	0	0.396574	0.295615	0.45053	0.163294	0.170976	0.109574	0.21172	0.14994	0.197209	0.138987	0.87889	0.50313	0	0.125648	0.0622463	0.387901	0	0.646142	0	0.00311868	0	0.100718	0	0.0449274	0.211809	0.637189	0.23539	0
valine	0	0.1	1	0.0121804	0.380945	0	0	0.0117558	0.0623912	0	0	0	0.000546167	0	0	0	0	0	0.00341916	0	0	0	0	0.0549903	0.0853086	0	0.15266	0	0	0	0	0	0	0.117149	0	0	0	0	0.232196	0	0	0	0	0	0	0	0.0306637	0	0.114867
valine	0	5	1	0.0639807	0.211072	0.00688934	0	0	0.0375798	0	0.134832	0	0	0.179684	0	0.103012	0	0	0	0	0.0696008	0	0	0	0.163797	0.000536481	0.0473404	0	0.169883	0.239533	0	0	0	0	0	0	0.183001	0	0	0	0	0.0276487	0.0600585	0	0	0.130254	0	0	0
valine	10	0.1	1	0	0	0	0	0	0	0.166499	0.171468	0.00557902	0.0293232	0	0.0119022	0	0	0.00727273	0.56098	0.0765428	0	0.112944	0.711457	0.175796	0.0244298	0.179426	0.00664894	0.10397	0.0319453	0	0	0.199537	0.00284576	0.0597387	0.141192	0.0266472	0.25065	0.262385	0.305638	0.161131	0	0	0.134201	0	0	0	0.324208	0.303571	0.204071
valine	10	5	1	0.127828	0	0.883446	0	0.0647988	0.488102	0.396977	0.562343	0	0.891956	0.516809	0.483605	0.310524	0.188121	0.299091	0.255218	0	0.401228	0.345178	0	0	0.218638	0.332484	0.0449468	0.194707	0.124181	0.841626	0.0306138	0	0.356289	0	0.529793	0.0922244	0.622073	0	0.712908	0	0.0367498	0	0	0	0.061332	0.729027	0	0.571429	0
acetate	0	0.1	2	0.0687994	0	0	0	0	0	0	0	0	0	0	0	0.0595017	0	0	0	0	0	0	0	0	0.0702147	0.00729614	0	0	0.0203121	0	0	0	0	0	0.0984456	0	0	0.0449541	0.152077	0	0	0	0	0	0	0	0	0.435065	0
acetate	0	5	2	0	0	0.00863103	0	0	0	0	0.0190068	0	0.00120415	0	0.00115982	0	0	0	0	0.00292987	0	0.00634518	0	0	0	0	0	0	0	0	0	0.0651808	0	0	0	0	0.0587598	0	0	0.0280694	0	0	0	0	0	0	0.0907197	0	0
acetate	10	0.1	2	0.0856646	0	0	0.0533246	0.00352989	0	0.4	0.0939692	0	0.00588742	0.0542675	0	0	0.10647	0.337273	0.474371	0.0303974	0	0.130076	0.876945	0.0686296	0.0843023	0.195601	0.246011	0	0.0194811	0	0	0.237384	0	0	0.0751295	0.0912876	0.0678664	0.204587	0.576039	0.296122	0	0	0.213128	0	0	0	0.455479	0.400974	0.179646
acetate	10	5	2	0.0435015	0	0	0.112574	0	0	0.206549	0.377756	0	0.00480369	0.0951311	0.036174	0.216809	0	0.0809091	0.382143	0.0704999	0.124872	0.208122	0.371994	0.222559	0.25436	0.200671	0	0	0.0518881	0	0	0.496636	0.107001	0	0.0867876	0	0.231787	0.0752294	1	0.203557	0.016352	0	0.550359	0	0	0	0.713679	0	0.175929
alanine	0	0.1	2	0	0.393006	0	0.0118499	0	0	0	0	0	8.17E-05	0.14795	0.0160573	0.14987	0	0.0290909	0	0	0.367451	0	0	0.0140723	0.0666928	0.00222639	0.190957	0.160681	0.0186502	0	0	0.0689655	0.0728515	0.135799	0.242228	0.0659935	0	0.0174312	0.0552671	0	0	0	0.0815838	0	0	0	0.0953457	0	0.00814159
alanine	0	5	2	0.200107	0	0	0	0.027924	0	0	0	0	0.000778396	0	0	0.270361	0	0	0	0	0.0235415	0.0463198	0.622348	0.033557	0.320271	0.00198498	0	0.084121	0.0585357	0.377427	0	0.0973507	0.0677291	0	0.316062	0	0	0.157798	0	0.332762	0	0	0.0289662	0	0	0.159193	0	0.0357143	0
alanine	10	0.1	2	0.0410922	0	0.00661067	0.0223831	0.00551546	0	0.336524	0.205286	0.125605	0.00540361	0.211419	0.0151452	0.360729	0.10493	0.157273	0.417286	0.0608863	0.106448	0.0596447	0	0.263477	0.158263	0.129453	0.0760638	0.0245747	0	0.201305	0.0205113	0.263877	0.356289	0.0195208	0.36658	0.110024	0.19536	0.408257	0.47589	0.191986	0.00598449	0	0.0457082	0.064952	0.0159039	0.0150248	0.426019	0.0941558	0.174867
alanine	10	5	2	0.188061	0	0.0891667	0.0882159	0.0920294	0	0.474055	0	0	0.00252011	0	0	0.380811	0	0.0290909	0.251026	0.0183117	0.373593	0.185279	0.350778	0.429097	0.130087	0.21588	0	0.0586011	0.0277906	0.236802	0	0.227923	0.0421172	0	0.0906736	0	0	0.215596	0	0.392543	0	0	0	0	0	0.31862	0	0.323052	0
ammonia	0	0.1	2	0.06639	0.218336	0.000758602	0	0	0	0	0	0	0.000797748	0	0.00186922	0	0	0.0672727	0	0	0.0818833	0	0	0.20892	0.0354987	0	0.0281915	0.0529301	0.0743237	0.0729672	0	0	0	0.0911793	0	0.0762985	0	0	0	0.00492822	0	0	0	0	0	0	0	0.26461	0.00123894
ammonia	0	5	2	0.0410922	0	0	0.00263331	0	0	0.0403023	0.356338	0	0	0.530285	0	0.400893	0	0	0	0	0	0	0	0.0452479	0	0.00608906	0	0	0	0.172633	0	0	0	0	0.0168394	0	0.281223	0	0	0	0	0	0	0	0	0	0	0	0
ammonia	10	0.1	2	0.119395	0	0.00229129	0.0862409	0	0	0.284383	0.218249	0.115677	0.00743562	0.137082	0.00952065	0.0762365	0.165012	0	0.458227	0.0592382	0.167861	0.255711	0.214993	0.181641	0.151219	0.147318	0.494947	0.0500945	0	0.127579	0.0567886	0.349033	0.00967558	0.172502	0.351036	0.161549	0.140069	0.0642202	0.459199	0.29805	0.0103675	0	0.158119	0.0296425	0	0.0665887	0.480678	0.371753	0.249204
ammonia	10	5	2	0.024227	0	0	0.0394997	0	0	0.153652	0.358029	0	0.00221047	0.734604	0.00186922	0	0	0.0181818	0.041238	0	0	0	0	0.201126	0	0.139109	0	0	0	0.333738	0.0296954	0	0	0	0.0595855	0	0.39961	0	0	0	0	0	0.0983258	0	0	0	0	0.323052	0
arginine	0	0.1	2	0	0.409109	0.00194295	0.0868993	0	0.283082	0	0	0	0	0	0	0	0	0.135455	0	0	0	0	0	0.243992	0.063674	0	0	0	0	0	0.0113271	0.0765349	0	0.112102	0.222798	0.0659935	0	0.0504587	0	0.0222841	0.00792313	0	0.103109	0	0	0	0.0525761	0.00649351	0
arginine	0	5	2	0	0	0.00730735	0.0664911	0	0	0	0.221913	0	0	0	4.50E-05	0.233544	0	0.119091	0	0	0.0880246	0	0.295615	0.189435	0	0.00343348	0.0210106	0.0756144	0	0.0948119	0	0.0424727	0.089926	0	0	0	0.336513	0	0	0.0164988	0	0	0	0	0	0.273897	0	0	0
arginine	10	0.1	2	0	0	0	0.000658328	0.0137414	0	0.239798	0.123841	0.032645	0.00310068	0.18664	0.002984	0.173299	0	0.173636	0.365909	0.0581395	0	0.299492	0.0325318	0.127084	0.0551208	0.140075	0.162234	0	0	0	0.033369	0.453112	0.255549	0	0	0.238368	0.147875	0.146789	0.122033	0.184273	0	0	0.217911	0	0	0.0392283	0.255995	0	0.0920354
arginine	10	5	2	0.148307	0	0.0544026	0.0704411	0.0253711	0	0.211839	0.462581	0	0.00472628	0	0.0166654	0	0.148066	0.214545	0.376881	0.103461	0	0.0558376	0.1471	0.405716	0.311717	0.229158	0.456649	0.1862	0	0.422482	0.0701056	0.0254415	0.101878	0	0.448187	0	0.515395	0.377982	0.0853116	0.0203557	0	0	0	0	0.0200501	0.487518	0	0.712662	0.11115
asparagine	0	0.1	2	0	0.20511	0	0	0	0.0663088	0.0471033	0	0	0.000526815	0	0	0	0	0.151818	0.00448951	0.0199597	0.281474	0.0234772	0	0	0.131093	0.0101931	0	0	0.0311144	0	0	0.0159798	0	0.0887087	0	0	0.478968	0	0.0686202	0	0	0	0.0433165	0	0	0	0.0551731	0.225649	0
asparagine	0	5	2	0.0290456	0.0552463	0	0	0	0	0.00856423	0.392973	0	0.00141702	0.398348	0.0210231	0.578282	0	0	0	0	0.290686	0	0	0	0	0.0145386	0	0	0.214754	0	0.0251033	0	0.383608	0	0.0712435	0.00135318	0	0	0	0	0	0	0.0217911	0	0.0135603	0	0	0	0.0559292
asparagine	10	0.1	2	0	0	0.00842203	0	0.00750102	0	0.24131	0.13455	0.0222739	0.00401024	0	0.00430146	0	0	0	0.382678	0.0435818	0	0.206218	0	0.216714	0.144678	0.166389	0.15266	0.0415879	0.00618595	0	0	0.140875	0.0813887	0.0862027	0.319948	0.114708	0.104944	0.0284404	0.182122	0.112921	0	0	0.330322	0	0	0	0.431294	0.493506	0.0930973
asparagine	10	5	2	0.0386829	0	0.0199172	0.200132	0	0	0.594207	0.421437	0	0.00364255	0.704391	0.0200097	0.852733	0	0	0.304543	0	0.180143	0.430838	0	0.0959082	0.247317	0.176046	0.246011	0.00189036	0.221402	0	0.6758	0.138982	0.281161	0	0.0556995	0.0547517	0	0	0.118694	0	0	0	0.00983258	0	0	0	0	0	0.30708
aspartate	0	0.1	2	0.0928925	0.15262	0	0	0	0	0.063728	0.00407064	0	0.00197824	0	0.00485885	0	0	0	0	0	0	0	0.584158	0	0.126565	0	0.178989	0.265595	0	0	0	0.13709	0	0	0	0	0	0.152294	0	0	0	0	0.296838	0.0231037	0	0.021865	0	0	0.155752
aspartate	0	5	2	0	0	0	0	0	0.348375	0.0335013	0.276303	0	0	0.310752	0	0	0	0	0.00288399	0	0	0	0	0	0	0.0142972	0	0	0.0419167	0.313258	0	0	0	0	0.510363	0	0.448395	0	0.375742	0	0	0	0.0935424	0	0	0.171821	0.0825229	0	0
aspartate	10	0.1	2	0.0326596	0	0.00688934	0.0612245	0	0.127684	0.288161	0.218813	0.127439	0.00573261	0.165121	0.0161586	0	0.0818213	0.07	0.537522	0.0867057	0.0665302	0.109137	0.253182	0.325828	0.0626677	0.127763	0.329787	0.274102	0.05355	0.0320085	0	0.41905	0.0011383	0.0709892	0.0440415	0.191527	0.206418	0.157798	0.412463	0.278766	0.0202293	0	0.335105	0	0.0252779	0.0423853	0.454505	0.0746753	0.257168
aspartate	10	5	2	0	0	0	0.0118499	0.0114722	0.976494	0.277582	0.534726	0	0.00468758	0.656572	0	0	0.0140363	0	0.253077	0	0	0	0	0	0	0.0983101	0	0	0.0934355	0.187652	0	0	0.011383	0	0.409326	0.0453836	0.528404	0	0.168769	0	0	0	0	0	0	0.12394	0.219069	0	0
BG11	0	0.1	2	0	0.0726517	0	0	0.00920294	0	0	0	0	0	0	0	0.397546	0	0.0181818	0	0	0	0	0.0113154	0	0.0616614	0	0.214894	0	0	0	0	0.0784273	0	0	0	0	0.0177797	0.0449541	0	0	0	0.0130112	0.0170077	0	0	0	0.0120383	0	0
BG11	0	5	2	0.0218177	0	0	0.00921659	0.0299095	0.0872026	0	0.0423973	0.0455456	0.000623577	0.0697	0.00308534	0.159911	0.279014	0	0	0.0235305	0.324463	0.196701	0.244696	0.103702	0	0.000536481	0	0	0	0.34466	0	0	0	0	0.160622	0.0566254	0	0	0.0619436	0.0647097	0	0	0.282487	0.208152	0.0186079	0.0166033	0	0.152597	0.00230088
BG11	10	0.1	2	0.0422969	0	0	0.00263331	0	0	0.305542	0.161604	0	0.00354579	0	0.00521355	0	0.100308	0.124545	0.434768	0.122688	0	0.0253807	0.809052	0.236198	0.0953712	0.262715	0.15266	0.0500945	0.0460715	0	0.00857187	0.222246	0.112123	0.165255	0.378238	0	0.14072	0.237615	0.132047	0.228627	0.00901888	0	0.193994	0	0	0	0.552907	0.103896	0.212566
BG11	10	5	2	0.0904832	0	0	0.0579329	0.00523181	0	0.451385	0.175977	0.103851	0.00656476	0.107086	0.00156519	0.30383	0.203526	0.16	0.296337	0.00869804	0.183214	0	0	0	0.119521	0.178943	0	0.169187	0.0236359	0.101638	0.0682688	0.2582	0.12749	0	0.176166	0.0856667	0.158283	0.0394495	0.649481	0	0	0	0	0.22646	0.101893	0.0281789	0.0527384	0	0.215752
citrate	0	0.1	2	0	0	0.00702868	0	0	0	0.00251889	0.0342247	0	0.00180407	0	0.01023	0	0	0	0	0	0.0818833	0	0.0410184	0.0647326	0	0	0	0	0	0	0	0	0	0	0.160622	0	0	0	0	0.203557	0	0	0	0	0	0	0	0	0
citrate	10	0.1	2	0.0230224	0	0.00479932	0.0585912	0	0	0.310831	0.210358	0.0380835	0.00584872	0.0931749	0.00881124	0	0	0	0.374383	0.0490753	0	0.168147	0.0325318	0.251786	0	0.123176	0.0593085	0.0671077	0	0.137136	0.0104087	0.184399	0	0.0698439	0.187824	0.159675	0.183001	0	0.162092	0.269124	0	0	0.00983258	0	0.00761142	0.0907922	0.500521	0.0746753	0.259823
fructose	0	0.1	2	0	0.0691569	0	0	0	0.216483	0	0	0	0	0	0	0.109706	0	0	0	0	0	0	0.17256	0.0920113	0.0133609	0.00802039	0.0018617	0	0.0876189	0	0	0	0	0	0.0984456	0.10815	0	0	0	0	0.00286581	0	0.0648419	0	0	0	0.00696596	0.0503247	0
fructose	10	0.1	2	0.031455	0	0.00382397	0	0	0	0.125693	0.177386	0.0349215	0.00439729	0.028619	0.0114968	0	0	0.0727273	0.451359	0.041659	0	0.0577411	0.164074	0.181641	0.182413	0.11883	0.104787	0.0217391	0.0319453	0	0	0.284693	0	0.120225	0.358808	0.00697408	0.14137	0.1	0.175445	0.350118	0.0107889	0	0.308796	0	0	0	0.584234	0	0.131327
glcnac	0	0.1	2	0	0.0936889	0	0	0.00126068	0	0	0.0514153	0	0	0	0	0.277055	0	0.0509091	0.00778974	0	0	0	0	0	0	0	0	0	0	0	0	0.182506	0	0	0	0	0	0	0	0.109064	0	0	0	0	0	0	0	0	0.0171681
glcnac	0	5	2	0	0	0	0	0.0040972	0	0	0	0	0	0	0.0129156	0	0.040226	0.260909	0	0	0	0.0444162	0	0.00432994	0	0	0	0	0.0444096	0	0	0	0.110415	0	0	0	0	0.523853	0.245549	0	0	0	0	0	0.00418628	0.27337	0	0	0.0362832
glcnac	10	0.1	2	0	0	0	0.0539829	0	0	0.200504	0.181613	0	0.00350708	0.0468773	0.00414945	0	0.0279014	0.13	0.4601	0	0	0.0196701	0	0.206971	0.0923524	0	0.0449468	0	0	0.0893507	0.0168376	0.227923	0	0	0.440415	0.119392	0.132264	0.229358	0.0953264	0.012642	0	0	0.0624502	0	0	0	0.310046	0	0.107965
glcnac	10	5	2	0	0	0	0.127057	0.0208327	0	0.276071	0	0.164876	0.00724209	0	0.020263	0	0.614858	0.735455	0.326842	0	0.0972364	0.0348985	0	0.331674	0.0430456	0	0	0	0.228049	0	0.000765345	0	0.487763	0	0.626943	0.0238368	0	0.0201835	0.222181	0	0	0	0	0	0.025999	0.559602	0	0.25974	0.274159
gluconate	0	0.1	2	0.0133851	0	0.00131594	0	0	0	0.0531486	0	0	0	0	0	0.243585	0	0	0	0.00183117	0	0	0	0.0920113	0.0123547	0.000536481	0	0	0	0	0	0	0	0	0.378238	0	0	0	0	0	0.00118004	0	0.880415	0	0	0	0	0.337662	0
gluconate	0	5	2	0.0916879	0.0360594	0	0.0197498	0.00806833	0	0	0.374374	0	0	0.490726	0	0.464485	0	0	0	0	0.00818833	0.0310914	0	0.000432994	0.0410331	0.00101931	0	0	0	0.273665	0	0.0273339	0.0813887	0	0.475389	0.0275841	0.361232	0	0	0	0	0	0	0	0	0.35703	0	0.181818	0
gluconate	10	0.1	2	0.0651854	0	0.00459032	0.082291	0	0	0.277582	0.290393	0.102776	0.00991272	0.17099	0.0245701	0	0.0448477	0.293636	0.334334	0.040835	0.616172	0.221447	0.214993	0.281013	0.170841	0.251368	0.116755	1	0	0	0.13715	0.116274	0.42971	0	0.374352	0.242115	0.321552	0.62844	0.128709	0	0	0	0.519267	1	0.0438458	0.10342	0.0151628	0.0844156	0
gluconate	10	5	2	0	0	0	0.00394997	0.0046645	0.49202	0.141562	0.949555	0	0.0101449	0.806332	0	0	0	0	0	0	0.152508	0.00634518	0	0.00822689	0.513976	0.142489	0.0257979	0.0897921	0.0676761	0.554915	0.0462268	0.0708579	0.269209	0	0.0867876	0.000416363	0.870555	0	0.502596	0	0.0159305	0	0	0	0.225739	0.573809	0	0	0
glucose	0	0.1	2	0.0410922	0	0	0	0.00182798	0	0	0.0170341	0	0.00048811	0	0	0	0	0	0.0108224	0	0	0	0	0	0.0168828	0.00729614	0	0	0	0	0	0	0	0	0.0984456	0	0	0	0	0	0	0	0	0	0	0	0	0	0
glucose	0	5	2	0.185651	0	0.0148314	0	0.040121	0	0	0	0.108468	0.00215241	0.102304	0	0	0	0	0	0	0	0	0	0.0355055	0	0.00270923	0	0	0	0.184921	0	0	0	0	0.0829016	0	0	0	0	0.112921	0.071561	0	0	0	0	0	0	0.099026	0.109027
glucose	10	0.1	2	0.00977112	0	0.00215195	0.0539829	0.00750102	0	0.341814	0.0407064	0.0681216	0.00399089	0.133821	0.00648035	0	0	0.252727	0.415056	0.0798389	0	0.122462	0	0.312189	0.210085	0.141524	0	0	0.0776475	0.138501	0.0191336	0.37931	0	0.148937	0.490933	0.0172791	0.198612	0.441284	0.529303	0.0647097	0.0100303	0	0	0	0	0	0.616778	0	0.203009
glucose	10	5	2	0	0	0.0399118	0.0533246	0	0	0.95466	0	0.827739	0.00344903	1	0	0	0.357583	0.0836364	0.359309	0.7679	0.0143296	0	0	0.327777	0.621646	0.75448	0	0.101134	1	0.456614	0	1	0.532157	0	0.129534	0.0828563	0	0	0.432493	0.81487	0.0348955	0	0.0648419	0.13884	0	0	0.535296	0.118506	0.904956
glutamate	0	0.1	2	0	0.0795727	0	0	0	0	0	0	0	0	0	0.00597363	0.0695426	0	0.0481818	0	0	0	0	0.248939	0.0160208	0.0339893	0	0	0	0	0	0	0.0197645	0.14115	0.00497375	0	0	0	0	0	0.0434969	0	0	0.0217911	0	0	0	0	0	0.0176991
glutamate	0	5	2	0.0121804	0	0.0412354	0	0	0	0.079597	0.0629697	0	0.00102998	0.428126	0	0.320565	0	0	0	0	0.0296827	0.257614	0.236209	0	0	0	0	0	0	0.208131	0	0	0	0	0	0	0.0678664	0	0	0.0454253	0	0	0.225086	0	0.00418628	0.12394	0	0	0
glutamate	10	0.1	2	0.0591621	0	0.00110694	0.115207	0	0	0.529219	0.246712	0.1134	0.00490045	0.176206	0.013473	0	0	0.364545	0.570167	0.117195	0.174002	0.225254	0.503536	0.0686296	0.0817867	0.133798	0.332181	0	0.0294525	0	0	0.305509	0.166762	0	0.533679	0.0912876	0.239592	0.111009	0.248887	0.124491	0	0	0.100718	0	0.00743115	0	0.399886	0.142857	0.186549
glutamate	10	5	2	0.271182	0	0	0.235681	0	0	0.373552	0.544026	0	0.00252011	0.773728	0	0	0	0	0.324612	0.0595129	0.167861	0.314721	0.72843	0	0	0	0.0018617	0	0	0.41429	0	0.430404	0.125783	0	0	0.0425731	0.603859	0	0.0218843	0.0338547	0	0	0	0	0.0294241	0.180766	0	0	0
glutamine	0	0.1	2	0	0	0	0	0	0	0	0	0	0.00089451	0	0	0.333953	0	0.0345455	0.00118927	0	0.183214	0	0	0	0.0224173	0	0.0928191	0	0	0	0	0	0.052362	0	0.226684	0	0	0	0.145401	0.0589244	0.00800742	0	0	0	0	0	0	0	0
glutamine	10	0.1	2	0.0182037	0	0.00382397	0.044108	0	0	0.328967	0.0905874	0.0327082	0.00476499	0	0.00420012	0	0	0.135455	0.384997	0.050174	0	0.156726	0.622348	0.111496	0.21411	0.173873	0.236436	0.0557656	0.0169883	0.116657	0.0590846	0.360387	0	0.206598	0.378238	0	0.163487	0.155046	0	0.249839	0	0	0.406856	0	0	0	0.59515	0	0.226903
glutarate	0	0.1	2	0.0675947	0.0435971	0	0	0.0100539	0	0.0387909	0.423128	0	0.000526815	0	0	0.310524	0	0	0.00431111	0	0	0.0939086	0	0.0881143	0	0	0	0	0	0	0.0301546	0	0.00284576	0	0	0	0.0971379	0.00917431	0	0.0222841	0.00286581	0	0.24422	0	0	0	0	0.0405844	0
glutarate	10	0.1	2	0.020613	0	0.00619267	0	0.00126068	0	0.291184	0.597852	0	0.00431988	0.0549196	0.0195536	0.196727	0	0	0.509693	0.0367149	0.106448	0.154822	0	0.351158	0.132603	0.163975	0.0952128	0.1862	0.0236359	0	0.0916884	0.364172	0.284576	0	0.296632	0.125013	0.37294	0	0	0.251768	0	0	0.172469	0	0	0	0.353627	0.133117	0.106903
glycine	0	0.1	2	0	0	0	0	0	0	0	0	0	0	0	0.00622699	0.123094	0	0.0427273	0.0159957	0	0.0880246	0.0234772	0.108911	0	0.00883274	0.00608906	0	0.251418	0	0	0	0	0	0	0.129534	0	0	0	0	0	0	0	0	0	0	0	0	0	0
glycine	0	5	2	0	0	0.00647134	0	0.0185635	0	0.0198992	0.339147	0.133257	0.00288781	0.225982	0.0211245	0	0	0.307273	0	0.0100714	0.140225	0	0	0.00432994	0.10644	0	0.0210106	0	0	0	0	0	0	0	0.00906736	0.0210263	0.22333	0	0	0.330834	0	0	0	0	0	0	0	0	0.140885
glycine	10	0.1	2	0.0194084	0	0	0	0.00636642	0	0.240554	0.155686	0	0.00201695	0.0103608	0	0	0	0.187273	0.591842	0.0540194	0	0.166244	0	0.109548	0	0.037956	0.0952128	0.0189036	0.00452405	0	0	0.093566	0.124075	0.0391864	0.102332	0	0.158283	0.0862385	0.392433	0.265267	0	0	0.308796	0	0	0	0.518822	0	0.731327
glycine	10	5	2	0.104939	0	0.0730038	0.0908492	0.0398374	0	0.597229	0.50739	0.608682	0.0069131	0.563542	0.0245701	0	0	0.124545	0.281798	0.126534	0	0.147208	0.821782	0.281013	0.174866	0.314378	0.145479	0.0897921	0.214754	0	0	0.103028	0.0472396	0	0.354922	0	0.549219	0.111009	0.0552671	0.328905	0	0	0	0	0	0	0	0	0.22531
lactose	0	0.1	2	0.0603668	0.166736	0.00215195	0.00592495	0.00296259	0	0	0	0	0.00139767	0	0	0	0	0	0	0	0.223132	0	0	0.0257632	0.0294611	0	0	0.23724	0.0277906	0	0	0	0	0	0	0	0.121206	0	0	0	0	0	0	0	0	0	0	0.522727	0
lactose	0	5	2	0.109758	0	0	0	0.0585584	0	0	0	0.112135	0.00219112	0.257282	0.00860856	0.133135	0	0	0	0.0257279	0.339816	0.0996193	0	0	0	0	0	0.220227	0.0236359	0	0	0	0.398976	0	0.0246114	0	0	0	0.078635	0	0.0345583	0	0	0	0	0	0	0	0.102655
lactose	10	0.1	2	0.00977112	0	0	0.0691244	0	0	0.192191	0.193731	0.0409292	0.00718404	0	0	0.0494608	0.0556316	0.102727	0.486859	0.0292987	0	0.0348985	0	0.134878	0.0913462	0.124866	0.0305851	0.194707	0	0.148058	0	0	0.0438247	0.0939336	0	0	0.123807	0	0.582715	0	0.00842886	0	0	0	0	0.0292312	0.54183	0.24026	0.20885
lactose	10	5	2	0.0398876	0	0.00828269	0	0	0	0.216373	0	0.517619	0.00308133	0.547457	0.0139798	0	0	0	0.408813	0.0471525	0.0450358	0.215736	0	0.0725265	0.210085	0.129211	0.0736702	0.319471	0.121688	0	0	0	0.554354	0	0.125648	0	0	0	0.385757	0	0	0	0	0	0	0	0	0	0.166903
leucine	0	0.1	2	0	0.296454	0	0.0171165	0	0.25827	0	0	0	0	0.0207941	0.00572027	0.417627	0	0.217273	0	0.0444058	0.0296827	0	0	0	0.133106	0.0138144	0.135904	0.0160681	0	0.0756978	0	0.0235492	0.0660216	0.0772859	0	0.058499	0	0.0229358	0	0.0377116	0.0182906	0	0.112676	0	0	0.00818474	0.0371968	0	0.0309735
leucine	0	5	2	0	0.753653	0	0	0	0.100261	0.0198992	0.328438	0	0.000352643	0.22446	0	0.5582	0	0.0645455	0.00217042	0	0.296827	0	0	0	0.267442	0	0.162234	0.0387524	0.0136645	0.355583	0	0.227923	0	0.223502	0.300518	0.0303945	0.294883	0	0.182122	0.164988	0	0	0	0	0	0.167612	0.25279	0.0844156	0
leucine	10	0.1	2	0.113372	0	0	0.0987492	0.00154433	0	0.21864	0.0302793	0	0.00306198	0.0218809	0.00318669	0.186687	0	0	0.385354	0.0419337	0	0.149112	0.202263	0.117341	0.0581395	0.13573	0.00664894	0.0642722	0	0	0	0.125736	0	0	0.0207254	0	0.128361	0.105505	0.0352374	0.0280694	0	0	0.263354	0	0	0	0.235787	0.327922	0.206726
leucine	10	5	2	0	0	0	0	0.027073	0	0.408312	0.395228	0	0	0.741342	1	0.273708	0.0325231	0.244545	0.691205	0	0.858751	0	0.664781	0.201126	0.272473	0	0.049734	0	0.196473	0.482555	0	0.500421	0.0233352	0	0.0829016	0.0706776	0.398959	0.501835	0.659496	0.186201	0	0	0.354239	0	0.0427641	0.323356	0.112389	0.444805	0
malate	0	0.1	2	0.0435015	0.311667	0	0.044108	0.0182798	0	0	0	0	0.00048811	0	0.00105847	0	0	0.239091	0.0118927	0	0.0910952	0	0	0.0608357	0.120528	0.0210569	0	0	0.0103407	0	0	0	0	0.050713	0	0.0219632	0	0	0.0152077	0.0762803	0	0	0.00983258	0	0	0	0.0461241	0	0
malate	10	0.1	2	0.0386829	0	0.00368464	0.0737327	0.0114722	0	0.147607	0.0556425	0	0.00192019	0	0.00739244	0	0	0	0.429773	0.0548434	0.0266121	0.267132	0.104668	0.168002	0.0309705	0.133798	0.018617	0	0	0	0	0.0481497	0.0472396	0	0.215026	0	0.109497	0.0697248	0.479228	0	0	0	0.0265745	0	0	0	0.338248	0.400974	0.213628
methionine	0	0.1	2	0	0.11267	0	0	0	0	0.0100756	0	0	0	0	0	0	0	0	0.000386514	0	0	0.0215736	0	0	0.0682021	0	0.0210106	0.0500945	0	0	0	0.186291	0	0	0.164508	0.0388259	0	0	0	0.0454253	0	0	0.239437	0	0	0	0.0277421	0	0
methionine	10	0.1	2	0.0073618	0	0	0.0901909	0	0	0.130982	0.0229522	0	0.00441664	0	0.00480818	0	0.126498	0.0236364	0.403461	0.0424831	0	0.189086	0.0452617	0.0822689	0	0.163975	0	0.0614367	0.0161573	0	0	0.144659	0.0421172	0	0.0673575	0	0.0164788	0	0	0.0917077	0	0	0	0	0	0	0.186931	0	0.039469
oxoproline	0	0.1	2	0	0.162419	0	0	0	0	0	0	0	0.00147508	0	0	0	0	0.04	0.00440031	0.00540194	0.011259	0	0.00282885	0	0.133609	0	0.0832447	0	0	0.00879854	0	0	0	0.0176964	0.0323834	0	0	0	0	0	0	0	0	0	0	0	0.00505877	0.0892857	0
oxoproline	0	5	2	0	0.0353741	0.0198475	0	0.00040972	0	0	0.122996	0	0	0.379003	0	0	0	0	0	0	0	0	0	0.0978567	0	0.00488197	0	0	0.0601976	0.731038	0	0.0121951	0.112123	0	0	0.180285	0.171292	0.30367	0	0.124491	0	0	0	0	0	0.341245	0	0	0.00761062
oxoproline	10	0.1	2	0.0254317	0	0	0.00855826	0	0	0.187657	0.204158	0	0.00522944	0	0.0244688	0	0	0.0454545	0.439763	0.0581395	0.00511771	0.288071	0.435644	0.0647326	0	0.108691	0.222074	0	0	0	0	0.235492	0	0	0.183938	0.00697408	0.0398959	0.201835	0.315653	0.0415685	0	0	0.127026	0	0	0	0.29207	0.0503247	0.156814
oxoproline	10	5	2	0	0	0.05914	0.138907	0.210312	0	0.325189	0.198522	0	0.00327485	0.315317	0	0.437709	0.226635	0.135455	0.167093	0	0	0.314721	0	0.269322	0.0430456	0.10169	0.200532	0.248582	0.110054	0.954945	0.191336	0	0	0	0.0284974	0.447278	0.269514	0.727523	0	0.26141	0	0	0.0265745	0	0.336965	0.445425	0	0.357143	0.283186
proline	0	0.1	2	0	0	0	0	0	0.104179	0	0.0807239	0	0.00102998	0.0477467	0.012713	0.1164	0	0.0345455	0	0	0	0	0.541726	0.0608357	0.0178891	0.00922747	0.0257979	0	0	0.025182	0.0228073	0	0.0950484	0	0.23057	0.112834	0.080876	0	0	0.0878509	0	0	0.129418	0.0204882	0.0299649	0	0	0.0113636	0
proline	0	5	2	0.0651854	0	0	0.0309414	0	0.63697	0	0	0	4.30E-05	0	0	0	0	0.0345455	0	0	0	0	0.206506	0.181641	0	0	0.0281915	0	0	0.302336	0	0	0.12749	0	0.00906736	0.00416363	0	0	0	0.0512106	0.00387728	0	0.00744087	0	0	0.269161	0	0	0.0293805
proline	10	0.1	2	0	0	0	0	0	0	0.356927	0.100733	0	0.00579066	0.0412259	0.0111421	0	0	0	0.431914	0.0397363	0.0818833	0.109137	0	0.125135	0.0515988	0.124624	0.0617021	0.0217391	0	0	0	0.381203	0	0.136374	0.0867876	0	0	0.0752294	0.145401	0.0512106	0.016352	0	0	0	0	0	0.530346	0	0.177522
proline	10	5	2	0.165172	0	0	0.156024	0.0287749	0	0.357683	0	0	0.00445535	0	0.0278638	0.106359	0	0.162727	0.445829	0	0.0143296	0.232868	0.545969	0.187486	0.161784	0.173632	0.315426	0.0897921	0.0427477	0.515322	0	0.218461	0.20774	0	0.595855	0.0219632	0	0.185321	0	0.319263	0	0	0.119851	0	0.0122984	0.219176	0.169726	0	0.475929
serine	0	0.1	2	0.0712087	0	0	0.0046083	0	0	0	0	0	0	0	0.00293333	0.0661956	0	0	0	0	0	0	0	0.0647326	0.0832961	0.000295064	0.0593085	0.0274102	0	0	0	0	0.0165054	0	0	0.0472572	0	0	0	0.0589244	0	0	0	0	0	0	0	0	0
serine	0	5	2	0	0.3682	0.00654101	0	0	0.102873	0.0947103	0.220222	0	0	0.507245	0	0	0	0.0127273	0	0	0.0573183	0	0.206506	0.130981	0.317252	0	0.0976064	0	0	0.157615	0.0756161	0.152229	0.0455322	0	0.0790155	0.00697408	0.120555	0	0	0.0936362	0.00160148	0	0	0	0	0.149196	0	0	0.0612389
serine	10	0.1	2	0.0290456	0	0	0	0	0	0.356171	0.0587425	0	0.0052875	0.126648	0	0	0	0	0	0.0886285	0	0	0.613861	0.148517	0.00178891	0.166389	0.133511	0.0189036	0.0660142	0	0	0.239277	0	0.216622	0.176166	0	0.0613617	0	0.873145	0.03964	0.0282367	0	0.189211	0	0	0	0.60152	0	0.153097
serine	10	5	2	0.197698	0	0.0753029	0.171824	0	0	0.691688	0.211204	0	0.00420377	0.463991	0	0.782447	0	0.0209091	0	0.0586889	0.41044	0.588832	0.113154	0.530418	0.323792	0.20912	0.387234	0.047259	0	0.112561	0.315322	0.303616	0.340922	0	0.626943	0.0566254	0.26431	0.523853	0	0.357832	0	0	0.203561	0.0884917	0	0.203917	0	0	0.336814
succinate	0	0.1	2	0	0	0	0	0	0	0	0	0	0.000797748	0	0	0	0	0	0.00110008	0	0	0	0	0	0.00279517	0.00922747	0.0018617	0	0	0	0	0	0	0	0	0	0	0	0	0	0	0.286245	0	0	0	0	0	0.0698052	0.019823
succinate	10	0.1	2	0	0	0	0	0.00267894	0	0.273048	0.0874875	0	0.00232659	0	0	0	0.00479288	0.138182	0.557947	0.0488006	0.0174002	0.0901015	0	0.177744	0.0656865	0.141041	0.0880319	0.0047259	0.0261287	0.0989078	0.000765345	0	0	0.259795	0.222798	0.00322681	0	0.0284404	0.285608	0.0743518	0.0276467	0	0.447515	0	0	0	0.575875	0.0503247	0.181239
sucrose	0	0.1	2	0	0	0	0.00789993	0	0	0.00176322	0.0392973	0	0	0	0.00460549	0.236891	0	0.0863636	0	0	0	0	0.516266	0.000432994	0.0354987	0	0	0.0727788	0	0	0	0.0330109	0	0	0.0906736	0	0.0138768	0	0	0	0	0	0	0	0	0	0	0	0
sucrose	0	5	2	0.0543435	0	0.0312033	0	0	0	0.0138539	0	0	0	0.401174	0	0.769059	0	0.102727	0	0	0.0757421	0.0805838	0	0.0549903	0	0.0104345	0	0	0.0685071	0.164442	0	0.157906	0.110415	0	0.226684	0.0678672	0	0	0	0	0	0	0	0.0185266	0	0.318094	0	0.308442	0
sucrose	10	0.1	2	0.0169991	0	0	0.100066	0.0242365	0	0.267758	0.103833	0	0.00629383	0	0.00896326	0	0	0.0809091	0.458762	0.0655558	0.0296827	0.0520305	0.520509	0.11929	0.205054	0.189565	0	0.160681	0	0.178095	0	0.483389	0.115538	0.158849	0.183938	0	0.0314397	0	0.739614	0	0.00842886	0	0.21552	0	0	0	0.69132	0	0.329381
sucrose	10	5	2	0.0519341	0	0.0534273	0	0	0	0.24131	0	0	0.00702922	0.490509	0	0.190033	0.0263608	0	0.349141	0	0.302968	0.126269	0	0.193332	0.23826	0.187634	0.0521277	0.0926276	0.146616	0.516687	0	0.146552	0.0506545	0	0	0.118455	0	0	0.178783	0	0.0192178	0	0.134201	0	0.130376	0.372815	0	0.303571	0
taurine	0	0.1	2	0	0.370256	0	0	0	0	0.0274559	0	0	4.30E-05	0	0	0	0	0.157273	0	0.00292987	0.0327533	0	0	0	0.056127	0	0	0	0.021974	0	0	0	0	0.083798	0	0.0163422	0	0	0.345697	0	0.0066588	0	0.000265745	0	0	0	0.0309478	0	0
taurine	0	5	2	0.0410922	0.355865	0.00904904	0.0546412	0.0137414	0.0271329	0.0236776	0	0.224699	0	0.187726	0.0133717	0	0	0	0.000475709	0	0.349028	0	0.202263	0.150465	0.151722	0.00319206	0.0449468	0	0.0950974	0.366505	0	0	0.136027	0	0.176166	0.111898	0.0333912	0.245872	0	0	0	0	0.0624502	0	0	0	0	0	0.118584
taurine	10	0.1	2	0.0350689	0	0.000131594	0.0500329	0	0	0.303275	0.115669	0.0394115	0.00385542	0	0.00496019	0	0.0941458	0.00181818	0.482399	0.0869804	0.0941658	0	0.0367751	0.261528	0.213607	0.228675	0.281915	0.143667	0.0327763	0.134405	0	0.570437	0.159932	0.173336	0.0556995	0.103466	0.0177797	0.306422	0.933234	0.409899	0	0	0.227478	0	0	0	0.488063	0	0.193982
taurine	10	5	2	0.0157944	0	0.0193598	0.921001	0.0381355	0	0.798237	0.217404	0.493841	0.00759044	0.495943	0.0280665	0	0.075659	0.263636	0.222216	0.207013	0.355169	0	0.673267	0.343364	0.515988	0.237366	0.037766	0.163516	0.172376	0.326911	0.0260217	0.468251	0.11383	0.0335434	0.160622	0.302071	0.287077	1	0.719585	0	0.00404585	0	0.490566	0	0.163005	0	0.00867025	0	0.629381
trimethylamine	0	0.1	2	0.0398876	0.258697	0	0	0	0.18253	0	0	0	0.00056552	0	0	0	0	0	0	0	0.0450358	0.0291878	0.100424	0.0725265	0.00933587	0.00536481	0	0	0	0	0	0.0576114	0	0.104046	0.199482	0	0	0	0	0	0	0	0	0	0	0	0.0903545	0	0
trimethylamine	10	0.1	2	0.0374782	0	0	0.0631995	0.00665007	0	0.318388	0.172595	0	0.00495851	0.0153601	0	0	0.0926053	0.0427273	0.582565	0.029848	0.16479	0.185279	0.554455	0.312189	0.0309705	0.19029	0	0.146503	0	0.244994	0	0.453112	0.014798	0.129682	0.436528	0.0182159	0.155681	0.309174	0.599407	0.139919	0	0	0.442732	0	0	0	0.681784	0.201299	0.277876
urea	0	0.1	2	0	0.373613	0	0	0.00296259	0.177307	0.0486146	0	0	0	0	0	0	0	0	0	0	0	0	0	0	0.0314736	0	0.00664894	0	0.00618595	0	0	0	0	0.143557	0.106218	0	0	0	0	0	0	0	0.201169	0	0	0	0.0561469	0.147727	0
urea	0	5	2	0	0.498466	0.00535666	0.0592495	0.0137414	0	0.0455919	0	0	0.00139767	0.119258	0.0149932	0.026032	0	0.0481818	0	0	0.170931	0.307107	0	0	0.144175	0.00198498	0.0138298	0.160681	0	0.120752	0.0650543	0	0	0	0.358808	0.058499	0.00737207	0	0.298961	0	0	0	0.0385331	0	0.115233	0.0629056	0.189406	0	0
urea	10	0.1	2	0.0422969	0	0.00403298	0	0	0	0.295718	0.126941	0	0.00557779	0	0.00110915	0	0	0	0.40685	0.0658304	0	0.0729695	0.652051	0.136826	0.153231	0.180874	0	0.0529301	0.0660142	0	0	0.142767	0.0318725	0.0749472	0.11399	0	0.156331	0.122018	0	0	0	0	0.287271	0	0	0	0.343361	0.0941558	0.150973
urea	10	5	2	0.101325	0	0.0112087	0.0625411	0	0	0.392443	0.163014	0	0.00563584	0.19403	0.022746	0.139829	0	0.0536364	0.417375	0	0.299898	0.406091	0.486563	0.191383	0.314233	0.177495	0.18617	0	0.0743237	0.290049	0.20052	0.598823	0.378486	0	0.281088	0.258978	0.261709	0	0.332344	0	0	0	0.0409248	0	0.266299	0.114469	0.682312	0.366883	0
valine	0	0.1	2	0.108553	0	0	0	0	0	0	0	0	0	0	0	0.022685	0	0	0.00110008	0	0.0327533	0	0	0	0.0883274	0.00608906	0	0	0.0286215	0	0	0	0	0	0	0	0	0	0	0	0	0.0304368	0	0	0	0	0	0.293831	0.0330973
valine	0	5	2	0	0.314065	0.0122537	0	0	0.0989553	0	0.203031	0	0	0.339444	0.00521355	0	0	0.0318182	0	0	0.0788127	0	0	0	0.162791	0.000777897	0	0.0189036	0.147447	0.258647	0	0.203322	0	0	0	0.000416363	0.0925846	0	0.00853116	0	0	0	0.0265745	0	0	0.165507	0	0.0308442	0
valine	10	0.1	2	0.0724133	0	0.00800402	0	0	0	0.18539	0.0750877	0	0.0287232	0.0566585	0	0	0	0	0.493013	0.0573155	0	0.187183	0	0.0803204	0	0.152387	0.135904	0.140832	0	0.048392	0	0.284693	0	0.0550308	0.265544	0.00229	0.138118	0.0229358	0.212166	0.0299979	0.0158463	0	0.122243	0	0	0	0.487576	0	0.0681416
valine	10	5	2	0.20613	0	0.856137	0	0.092313	0.758416	0.501259	0.403964	0	0.864262	0.433778	0.538989	0	0.040226	0.307273	0.21401	0	0.352098	0.122462	0	0	0.18191	0.375697	0.0760638	0	0.210599	0.729672	0.0811266	0.456897	0.175299	0	0.30829	0.19059	0.594753	0	0	0	0	0	0.421206	0	0.00887331	1	0	0.342532	0
acetate	0	0.1	3	0	0	0.00082827	0	0	0.0245212	0	0	0	0	0	0.000703773	0.0661956	0	0	0	0	0.146366	0	0.100424	0.0277116	0	0	0.128723	0	0	0	0	0	0	0	0.17228	0	0	0	0	0	0.00261295	0	0.141377	0	0	0	0.0576483	0.133117	0
acetate	0	5	3	0.0447062	0	0	0.00789993	0.0160106	0	0	0.0787513	0	0	0	0	0.123094	0	0	0	0	0.0174002	0.0463198	0	0	0.0103421	0.0179185	0	0	0	0	0	0	0	0	0.0207254	0	0	0.0834862	0.018546	0	0	0	0.0600585	0	0	0	0.170497	0	0
acetate	10	0.1	3	0.077232	0	0	0.0987492	0	0	0.267003	0.194858	0	0.00677763	0.141646	0	0	0	0.282727	0.477136	0.0548434	0	0.251904	0	0.18359	0.166313	0.202361	0.037766	0	0	0.187652	0	0.0292262	0.253842	0.0367031	0.549223	0.0762985	0.0561578	0.36422	0.602745	0.276837	0	0	0.583843	0	0	0.048173	0.498248	0.108766	0.154159
acetate	10	5	3	0.0073618	0	0	0.103357	0	0	0.287406	0.411573	0	0.00695181	0.163817	0.0340964	0.0461138	0	0.146364	0.394541	0.0606116	0.149437	0.320431	0.338048	0.353107	0.478757	0.266577	0.176596	0	0.0344382	0	0	0.320648	0.185544	0	0.0712435	0	0.405464	0	0.726261	0.344333	0	0	0.717778	0	0	0	0.779538	0.0795455	0.187611
alanine	0	0.1	3	0.0254317	0	0	0.0348914	0.014025	0.126378	0	0.0333793	0.0282183	0.0016299	0.0916534	0.00176788	0.233544	0	0	0.00163525	0	0.11566	0	0	0	0.0163797	0.000536481	0.0473404	0	0	0.0197209	0.0485229	0	0	0.00927883	0	0	0	0.16055	0	0.170774	0.00236008	0	0	0.01068	0.0175263	0.0339667	0.0118354	0.415584	0.0681416
alanine	0	5	3	0.0892785	0	0	0.0302831	0	0	0	0	0	0.00097192	0	0	0	0	0.113636	0	0	0.232344	0.0196701	0	0.0822689	0.240776	0.00319206	0	0.157845	0	0.283222	0	0	0	0	0.110104	0	0	0	0	0.0917077	0	0	0.0193994	0.216652	0	0.26653	0	0.24026	0
alanine	10	0.1	3	0.0386829	0	0.0160855	0.0631995	0	0	0.412091	0.135678	0.139391	0.00416506	0.22533	0.00146385	0.387505	0	0.0209091	0.526372	0.0666545	0	0.120558	0.72843	0.103702	0.118515	0.170735	0.174202	0.248582	0.021143	0.123483	0.0590846	0.263877	0.03358	0.110749	0.34715	0.129697	0.261709	0.185321	0.893175	0.107135	0	0	0.14616	0.0289887	0.047992	0.188658	0.568571	0.0454545	0.190265
alanine	10	5	3	0.110962	0	0.0998258	0.084266	0.0886255	0	0.432494	0	0	0.0012235	0	0	0.029379	0	0.356364	0.307397	0.0273759	0.0573183	0.162437	1	0.382334	0.295114	0.194635	0	0	0	0.322816	0	0.0670732	0.0182129	0	0.19171	0.00416363	0	0.504587	0.415801	0.398329	0.00606878	0	0	0	0	0.21865	0	0.366883	0
ammonia	0	0.1	3	0.0784366	0.103077	0	0.00131666	0.0174289	0	0	0	0	0.00147508	0.041878	0	0	0	0.0918182	0	0	0.00204708	0	0.41867	0	0.0360018	0.0101931	0.0138298	0.0047259	0	0	0.0218889	0.093566	0	0	0	0	0	0.119266	0	0.00492822	0	0	0.308796	0	0	0	0	0.152597	0.0474336
ammonia	0	5	3	0	0	0	0.000658328	0.00977024	0	0.000251889	0.323084	0	0.000333291	0.50768	0	0	0	0	0.00529226	0	0.0511771	0	0	0	0	0.00488197	0	0	0	0.598604	0	0.000841043	0.347752	0	0.0284974	0	0.370338	0	0	0	0.032114	0	0.0600585	0	0	0	0	0.00162338	0
ammonia	10	0.1	3	0	0	0.00263963	0.110599	0	0	0.239798	0.115669	0.0860813	0.00776461	0.176858	0.0104834	0.0963183	0.257446	0	0.432895	0.0641824	0	0.126269	0	0.232301	0.1643	0.138385	0.174202	0.047259	0.0286215	0.111195	0.0315322	0.311186	0.0472396	0.172497	0.234456	0.0659935	0.102992	0.122018	0.455861	0.0782087	0.00581591	0	0.246612	0	0.0128393	0	0.50681	0	0.171681
ammonia	10	5	3	0	0	0	0.0164582	0	0	0.263224	0.386492	0	0.00462952	0.672439	0.00374407	0.0394199	0	0	0.041238	0	0.21392	0	0	0.0277116	0	0.147559	0	0	0.0543809	0.209496	0	0.0916737	0	0	0.129534	0.0613095	0.282524	0	0	0	0	0	0	0	0	0	0	0.318182	0
arginine	0	0.1	3	0	0.111368	0	0	0	0.172084	0	0	0	0.00056552	0	0	0	0	0.0481818	0	0	0.00511771	0	0	0	0.179394	0.023471	0	0.0529301	0	0	0	0	0	0.0325704	0	0.0079109	0	0	0	0.03964	0	0	0.00744087	0	0	0	0	0	0
arginine	0	5	3	0	0.1777	0.00298796	0	0	0.0297446	0	0.251221	0	0.00097192	0	0.0138277	0.357382	0	0.0754545	0	0	0.0296827	0	0	0.160208	0.102918	0	0	0	0	0.340564	0.00306138	0	0.142857	0	0.393782	0.00510045	0.305291	0.166055	0	0	0	0	0.00983258	0	0	0.304414	0	0.279221	0
arginine	10	0.1	3	0	0	0	0.0651745	0.0216836	0	0.18539	0.250658	0.0574344	0.00619706	0.0575279	0	0	0	0	0.483291	0.15922	0	0	0.333805	0.111496	0.067699	0.13235	0	0.135161	0	0.171268	0.0172968	0.390664	0	0.113688	0.164508	0.0837931	0.144623	0.0697248	0.332344	0.120634	0.0374241	0	0.0696253	0	0	0	0.434459	0.00162338	0.110619
arginine	10	5	3	0.0338643	0	0.0348957	0.113232	0.0284913	0	0.30403	0.522044	0	0.00490045	0	0.0101287	0.019338	0.300582	0.124545	0.354047	0.0990661	0.152508	0.0215736	0	0.281013	0.0883274	0.219018	0.0425532	0.228733	0	0.427943	0.0535742	0	0.0762664	0	0.34715	0.0706776	0.41327	0.488073	0	0.0955646	0	0	0.110284	0	0	0.248115	0	0.103896	0.222124
asparagine	0	0.1	3	0.0724133	0.123018	0	0	0	0.131602	0.0478589	0	0	0	0	0	0	0	0.0781818	0	0	0.201638	0.0348985	0	0	0.0687053	0.01478	0	0	0	0	0	0	0.0830962	0.00521193	0.428756	0.111898	0.337814	0.289908	0	0.0724234	0	0	0.088759	0	0	0	0	0	0
asparagine	0	5	3	0.00495248	0.756325	0	0.038183	0	0	0	0.442573	0	0.000236529	0.418345	0.0138277	0.397546	0	0	0	0	0.124872	0	0	0.0608357	0.276498	0	0.222074	0	0.0469024	0	0.110057	0.0216569	0.0165054	0.0491648	0.13342	0.0566254	0	0	0	0	0.00252866	0	0.177252	0	0.0180671	0	0	0	0
asparagine	10	0.1	3	0.0302503	0	0.00236096	0.00789993	0	0	0.255668	0.112569	0.0110175	0.00582937	0.0210114	0	0.026032	0	0.217273	0.381519	0.0271013	0	0.246193	0.533239	0.199177	0.0460644	0.123417	0.219681	0.234405	0	0	0.0232665	0.214676	0.129197	0.0601239	0.226684	0.0669304	0.0490026	0.155046	0.0385757	0.0415685	0	0	0.110284	0	0	0	0.446633	0	0.131327
asparagine	10	5	3	0.157944	0	0.00946704	0.14944	0	0	0.508816	0.517253	0	0.00623577	0.747645	0.0133717	0.651915	0.0201986	0	0.31043	0	0.376663	0.518401	0	0.18359	0.425928	0.237124	0.234043	0	0.121688	0	0.839278	0.273339	0.371656	0	1	0.0444468	0	0	0.576039	0	0.016942	0	0.617327	0	0	0	0	0	0.305487
aspartate	0	0.1	3	0.0712087	0.52012	0	0	0.00750102	0.0297446	0	0	0	0	0.0140559	0.00364273	0	0	0.0127273	0	0	0	0	0	0.177744	0.0702147	0.00101931	0.607447	0.00756144	0	0	0	0.0462574	0	0.179088	0.11399	0.106277	0.0529055	0.0807339	0.102003	0.00299979	0.0272252	0	0.31358	0.0355275	0	0	0.17983	0.439935	0.00867257
aspartate	0	5	3	0	0	0	0	0.00352989	0.417586	0.00100756	0.20444	0	0	0.437473	0	0	0	0	0	0	0.192426	0	0	0	0	0.017677	0	0	0.0294525	0.261377	0	0	0	0	0.0246114	0	0.26301	0	0.369065	0	0	0	0.182036	0	0	0.141304	0.0644249	0	0
aspartate	10	0.1	3	0	0	0	0.0046083	0	0	0.305542	0.196549	0.0719159	0.00404895	0.193378	0.00911527	0	0	0.108182	0.47339	0.0402857	0	0	0	0.140723	0.0199016	0.128729	1	0.259924	0.0203121	0.0115291	0	0.227923	0.0967558	0	0.180052	0	0.246748	0.4	0.435831	0.12642	0.0321982	0	0.031358	0	0.0263595	0.0118679	0.159459	0.279221	0.131858
aspartate	10	5	3	0	0	0	0.0566162	0.0177125	1	0.313098	0.385083	0	0.00327485	0.66244	0	0	0.0124957	0	0.288309	0	0.241556	0	0	0	0	0.0816524	0	0	0.052719	0.441596	0	0	0.0848036	0	0.203368	0.0163422	0.691023	0	0.192136	0	0	0	0.119851	0	0	0.251798	0.169807	0	0
BG11	0	0.1	3	0	0.751666	0	0.0829493	0	0.238683	0.0387909	0	0	0.00015912	0	0.00202124	0	0	0	0.0107332	0.00979674	0	0	0.0834512	0	0.118515	0	0.109574	0	0.0485643	0	0	0	0.0557769	0.332758	0.106218	0	0	0	0	0.0222841	0.0298382	0	0.488174	0	0	0	0.141321	0.137987	0
BG11	0	5	3	0.10253	0	0.00737702	0	0	0	0	0.0604334	0.076722	0.00282975	0	0.00703773	0.123094	0.234338	0	0	0	0	0.0596447	0.0834512	0	0	0.0123659	0.018617	0	0.036931	0.0552184	0.0315322	0	0.12749	0	0.0906736	0.0809826	0.142671	0.0587156	0	0	0.0323668	0.549024	0	0.0152572	0.0204106	0.0928968	0	0	0.109027
BG11	10	0.1	3	0.0615714	0	0	0.038183	0	0	0.135516	0.154841	0	0.00613901	0	0.000754445	0	0	0	0.395612	0.0158396	0	0	0.0240453	0.0666811	0.0692084	0.165665	0	0	0	0	0	0.0670732	0.306773	0	0.420984	0	0.0594102	0	0.175445	0.110992	0	0	0	0	0	0.0181818	0.127484	0	0.133982
BG11	10	5	3	0.0651854	0	0.0119054	0.0809743	0.00920294	0	0.369018	0.212049	0.185239	0.00747432	0.103391	0.0256849	0	0.456179	0	0.52548	0.0389123	0.241556	0.354695	0.660537	0.308292	0.111471	0.13742	0.334574	0.220227	0.0236359	0.108465	0.057707	0.207107	0.0882186	0.263671	0.203368	0.079109	0.130963	0.314679	0.706231	0.245982	0	0	0.60776	0.232345	0.0862093	0.0650102	0.542682	0.0454545	0.229027
citrate	0	0.1	3	0	0	0	0	0	0	0.0191436	0	0	0	0.0670917	0.0136757	0	0	0.0290909	0	0	0	0	0	0.0764235	0	0	0	0.0359168	0	0	0.0246441	0	0.0472396	0	0.0168394	0	0	0	0	0.0415685	0	0	0.105501	0	0	0	0	0	0
citrate	10	0.1	3	0	0	0	0	0	0	0.254156	0.0494426	0.0831723	0.0044747	0.122301	0.0108888	0	0	0	0.31596	0.00842337	0.127943	0.135787	0	0.0647326	0	0.0968616	0.210106	0	0	0	0.0453084	0.0765349	0.0848036	0	0.545337	0.0229	0.178448	0.182569	0	0.159203	0	0	0.0385331	0	0	0.073955	0.156619	0	0.156814
fructose	0	0.1	3	0	0	0	0	0.000126068	0	0	0.0105524	0	0.00226853	0	0.00430146	0.00929714	0	0	0	0	0.0634596	0	0	0	0.0601521	0	0.0234043	0.084121	0	0	0	0	0	0	0.11399	0.00510045	0	0	0	0	0.00134862	0	0	0	0	0	0	0.0162338	0
fructose	10	0.1	3	0.00495248	0	0	0	0.00211163	0	0.237531	0.210922	0.041941	0.0048424	0	0.0160066	0	0	0	0.425581	0.0685772	0	0.171954	0.355021	0.160208	0	0.138868	0.210106	0	0	0	0	0	0.206033	0	0.0556995	0.0313313	0.300087	0	0.168769	0.110992	0	0	0	0	0	0	0.206733	0	0.135044
glcnac	0	0.1	3	0.0157944	0.304883	0	0	0	0.142049	0	0.0316884	0	0.000584872	0	0.00151452	0.119747	0	0.0209091	0.00734376	0	0	0	0	0	0.0576364	0	0	0	0	0	0	0	0	0.156227	0.0440415	0	0.000867303	0	0	0.0222841	0	0	0.165294	0	0	0	0.0327332	0	0
glcnac	0	5	3	0.0603668	0	0	0	0	0	0	0	0.00962626	0.000526815	0	0.0190469	0	0.135741	0.0290909	0	0	0.0849539	0	0	0	0	0	0	0	0.0909427	0	0	0	0	0	0	0.0210263	0	0.259633	0	0	0	0	0.308796	0	0.0214922	0.348612	0	0	0.00814159
glcnac	10	0.1	3	0	0	0	0.0612245	0.000977024	0	0.238287	0.30702	0	0.00495851	0.0610057	0	0.0728895	0	0.0290909	0.453232	0	0	0.0977157	0	0.105651	0	0	0.157447	0	0.0161573	0	0	0.343356	0.142857	0	0.273316	0.0154054	0.310494	0.130275	0.0819733	0.0357832	0	0	0.213128	0	0	0.0255481	0.198983	0.284091	0.144602
glcnac	10	5	3	0.0543435	0	0.00486899	0.0269914	0	0	0.427204	0	0.167848	0.00604224	0	0.0226953	0	0.896782	1	0.343075	0	0.327533	0.274746	0	0.308292	0.205557	0	0	0	0.160742	0	0.0104087	0	0.327262	0	0.34715	0.115645	0	0.361468	0.172107	0	0.0246123	0	0.136593	0	0.0142814	0.373341	0	0.318182	0.315044
gluconate	0	0.1	3	0.0953018	0	0	0.0355497	0	0	0	0	0	0	0	0	0	0	0	0	0.00402857	0	0	0	0	0.0787679	0.00415773	0.0952128	0	0	0	0	0	0	0	0.0401554	0	0	0	0	0	0.00649022	0	0.753654	0	0	0	0	0	0
gluconate	0	5	3	0.0603668	0.536977	0	0.0322581	0.0106212	0.0388857	0.0599496	0.22924	0	0.00153314	0.406608	0	0.14987	0	0	0	0	0.299898	0.0215736	0	0.164105	0.210588	0.0162285	0	0	0.179854	0.126214	0	0.292262	0	0	0	0.0622463	0.244796	0	0	0	0	0	0	0	0.00238358	0.207074	0	0.025974	0
gluconate	10	0.1	3	0.0687994	0	0.00535666	0.0473996	0.000977024	0	0.15063	0.342529	0.0718527	0.00114609	0.132082	0.0140304	0	0	0.19	0.355295	0.00924739	0	0.0215736	0	0.0822689	0.184928	0.160113	0.0425532	0.101134	0.00618595	0	0.0108679	0.173045	0.299943	0	0.304404	0.00978453	0.379445	0.141284	0.0519288	0	0	0	0.605368	0	0.0434852	0.0786904	0	0	0
gluconate	10	5	3	0.0073618	0.0830675	0	0.00197498	0	0.0414974	0.176322	0.90362	0	0.00424247	0.788509	0	0.019338	0	0	0	0	0	0.177665	0	0	0.562276	0.15794	0.0138298	0	0.0286215	0.466171	0.0407164	0.371741	0.089926	0	0.176166	0.00135318	0.890069	0	0.636128	0	0.0235165	0	0	0	0.0826039	0.476995	0	0	0
glucose	0	0.1	3	0.0459109	0.180647	0	0	0.014025	0.132908	0.0312343	0	0	0.000352643	0	0	0	0	0	0.00395433	0	0	0	0	0.162156	0.0993962	0.00464056	0.0904255	0	0	0	0	0.103028	0	0.0716075	0.0168394	0.0528781	0	0	0	0	0.00362441	0	0.148552	0	0	0	0.0134991	0.400974	0
glucose	0	5	3	0.0892785	0.133159	0.00243062	0.00789993	0.0154433	0.0480267	0	0	0.156149	0.000991272	0.231198	0	0	0	0.195455	0.0025272	0.0100714	0.0143296	0	0	0	0.067699	0.0128487	0	0	0	0.223149	0	0.197645	0.187251	0.0656757	0.277202	0	0	0	0	0.0801371	0	0	0	0	0	0	0	0	0.11646
glucose	10	0.1	3	0.0760273	0	0	0	0.0262221	0	0.142317	0.0979146	0	0.00219112	0.165121	0.0067337	0	0	0.07	0.266457	0	0.00818833	0.0691624	0	0	0	0.0476127	0.0569149	0.0699433	0	0	0	0	0	0	0.312176	0	0.0847788	0.0229358	0	0.00299979	0	0	0	0	0	0	0	0.225649	0.0336283
glucose	10	5	3	0.176014	0	0.0387274	0.0974325	0	0	0.946348	0	0.915893	0.00590678	0.825025	0	0	0.331393	0.0590909	0.419248	0.744827	0.290686	0	0	0.353107	0.788182	0.753031	0	0.143667	0.511402	0.426578	0	0.437973	0.468981	0	0.292746	0.12595	0	0	0.859792	1	0.0108732	0	0.253787	0.0969922	0	0	0.747927	0.654221	1
glutamate	0	0.1	3	0	0.114589	0	0	0	0.0571677	0.0221662	0	0	0.00133961	0	0	0	0	0	0	0	0.0757421	0	0.626591	0.261528	0.0249329	0.00415773	0.114362	0	0	0	0	0	0	0	0.0479275	0.0781722	0	0	0.252226	0	0	0	0	0	0	0	0	0.0454545	0
glutamate	0	5	3	0.0796413	0	0.0328753	0.0335747	0	0	0.0901763	0.146105	0	0.000526815	0.526373	0	0.00595017	0	0	0	0.0468779	0.0327533	0.0139594	0.108911	0	0	0	0	0	0	0.34193	0	0	0.153102	0	0	0.0491308	0.0639636	0	0	0	0	0	0	0	0	0.105525	0	0	0
glutamate	10	0.1	3	0.0362736	0	0.00410264	0.0809743	0.00579911	0	0.509572	0.230931	0.069829	0.0052488	0.0786118	0.00739244	0.236891	0.260527	0.0127273	0.511031	0.0529207	0	0.238579	0.342291	0.230353	0.075246	0.118106	0.205319	0	0	0.1071	0.0494413	0.184399	0.414343	0	0.183938	0.0210263	0.158283	0.226606	0.152077	0.0145704	0	0	0.0624502	0	0.0339309	0	0.272146	0	0.187611
glutamate	10	5	3	0.125418	0	0	0.237656	0	0	0.461209	0.460609	0	0.0032168	0.696348	0	0.333953	0	0.0427273	0.343521	0.0683025	0.170931	0.246193	0.966054	0	0	0	0.0545213	0	0	0.253186	0	0.0481497	0.177006	0	0	0.0079109	0.689072	0	0.0452522	0.0434969	0.0172792	0	0.0600585	0	0	0.324408	0	0	0
glutamine	0	0.1	3	0.0338643	0	0	0.0131666	0	0.0349681	0	0	0	0.00153314	0	0	0.143176	0	0	0	0.00787402	0	0	0	0	0.0314736	0	0	0	0	0	0	0	0	0	0	0	0	0	0.182122	0	0	0	0	0	0	0	0	0.137987	0
glutamine	10	0.1	3	0	0	0.00375431	0	0	0	0.109068	0.0824148	0.00804531	0.00530685	0.1323	0	0	0	0	0.235149	0.00485259	0	0.143401	0.635078	0.0355055	0	0.102897	0	0.135161	0	0.0934466	0	0	0.0130905	0	0	0	0.158283	0	0.0819733	0.0878509	0	0	0.292054	0	0	0	0	0	0.0692035
glutarate	0	0.1	3	0.000133851	0.30639	0.00263963	0	0	0.187754	0	0.390437	0	0.000120415	0	0	0.0862774	0	0	0.00912767	0	0.134084	0	0	0	0.0843023	0	0	0	0.0120026	0	0	0.191968	0	0.167662	0.0945596	0	0.186904	0	0	0.0859224	0	0	0	0	0	0	0.0165425	0	0
glutarate	10	0.1	3	0.0495248	0	0.000201262	0.0164582	0.014876	0	0.181612	0.583479	0.0519959	0.00149443	0.0149254	0	0.176646	0	0	0.397217	0.00320454	0.134084	0.000634518	0	0.0140723	0.0264423	0.128246	0	0.0245747	0	0	0.145875	0.038688	0.185544	0	0	0.0491308	0.357329	0	0	0.184273	0	0	0	0	0	0	0.0862967	0.206169	0.162124
glycine	0	0.1	3	0.020613	0.214978	0	0	0	0	0	0	0	0	0	0	0	0	0.105455	0.000564905	0	0	0	0	0.0900628	0.0827929	0	0.325	0	0	0	0	0	0	0.0862458	0.125648	0	0	0	0	0	0	0	0.0648419	0	0	0	0	0	0
glycine	0	5	3	0	0	0.0181755	0	0.0100539	0	0	0.247558	0.11555	0.00130091	0.191856	0.0271037	0	0	0	0	0.00155649	0	0.0310914	0	0	0.0918493	0.00198498	0.0401596	0.0132325	0.0950974	0	0	0.110597	0.071144	0	0	0.0182159	0.1817	0	0	0.124491	0	0	0.00265745	0	0	0	0	0	0.19292
glycine	10	0.1	3	0	0	0.00166428	0	0	0	0.322166	0.163014	0.0459882	0.00559714	0.167077	0.000855788	0	0	0.0727273	0.371618	0.039187	0	0	0.108911	0.0920113	0.0802773	0.102414	0	0	0	0	0	0.186291	0	0	0.467617	0.0116582	0.0717693	0.229358	0.268917	0.0897793	0	0	0.373372	0	0	0.00608009	0.141443	0	0.193982
glycine	10	5	3	0.0326596	0	0.08429	0.038183	0.0497652	0	0.359194	0.588552	0.634673	0.00681634	0.686785	0.0177295	0	0	0.0836364	0.348338	0.0938473	0	0.0348985	0	0.397922	0	0.28927	0.123936	0	0.337734	0	0	0.121951	0.245304	0	0.312176	0.0500677	0.527103	0.102752	0	0.220913	0	0	0.0409248	0	0	0	0	0	0.170619
lactose	0	0.1	3	0	0.518132	0	0.0460829	0	0.209954	0	0	0	0.000255882	0	0	0	0	0	0	0	0	0	0	0	0.0692084	0.0155043	0.0257979	0	0.0036931	0	0	0	0	0.27012	0	0	0	0	0	0	0.00531018	0	0.330322	0	0	0	0.169604	0	0
lactose	0	5	3	0.0519341	0	0.0148314	0	0.0267894	0	0	0	0.0662245	0.00155249	0.240762	0.0183882	0.551506	0	0.0781818	0	0.0227065	0.281474	0.0558376	0	0.0140723	0.000279517	0.0239539	0	0.330813	0.021974	0	0	0	0.270916	0	0.156736	0	0	0	0	0	0	0	0.100718	0	0	0	0	0	0.0909735
lactose	10	0.1	3	0.0603668	0	0.000688934	0.0934826	0.00494816	0	0.234509	0.147232	0.00336568	0.00459081	0.0112303	0	0	0.064875	0	0.429863	0.0347922	0	0.149112	0	0	0.131597	0.139351	0.164628	0.0614367	0.0419167	0.00879854	0	0	0	0	0.110104	0.0322681	0.25065	0	0.0218843	0	0	0	0.52405	0	0	0.113417	0.204583	0	0.0665487
lactose	10	5	3	0.0483202	0	0.00424198	0	0.0199817	0	0.389421	0	0.620128	0.00631318	0.56941	0.0130677	0.270361	0	0.113636	0.418	0.163065	0.269191	0.177665	0	0.224507	0.279517	0.120279	0	0.458412	0.23802	0	0	0	0.918042	0	0.494819	0	0	0	0.0919881	0	0	0	0.617327	0	0	0	0	0	0.206195
leucine	0	0.1	3	0.145897	0.50244	0	0	0	0.230847	0.0229219	0	0.0197444	0.000700986	0	0.00668303	0.350688	0	0	0.0134091	0.0345175	0.186285	0.0158629	0	0.0978567	0.117509	0.019367	0.00425532	0	0.0294525	0.175364	0.0315322	0	0	0.174967	0.11399	0.0659935	0.0275369	0	0	0	0	0	0.409248	0	0.0263595	0.0650102	0.130852	0	0.0638938
leucine	0	5	3	0	0	0	0	0	0	0.0372796	0.306175	0	0	0.653528	0.0036934	0.220156	0	0	0	0	0.422723	0	0	0	0	0	0.111968	0.174858	0	0.380158	0	0	0.149687	0	0	0	0.421726	0.0422018	0	0	0	0	0	0	0	0.294417	0	0.147727	0
leucine	10	0.1	3	0	0	0	0.0513496	0	0	0.274559	0.0364792	0	0.000933215	0	0.00536557	0	0	0	0.434322	0.105109	0.0266121	0.253807	0.295615	0.290756	0.105937	0.163251	0.102394	0.364839	0.0410858	0	0	0.222246	0	0.148701	0.0246114	0	0	0.053211	0.28227	0.139919	0	0	0.124635	0	0	0	0.569423	0.298701	0.170088
leucine	10	5	3	0	0	0	0	0.0472123	0	0.325945	0.329002	0	0	0.559846	0.931796	0	0	0.195455	0.720551	0	1	0	0.257426	0.134878	0.133609	0	0.135904	0.10397	0.230542	0.527609	0	0.330109	0.414343	0	0.440415	0.099719	0.342368	0.589908	0.606083	0.409899	0	0	0.0648419	0	0.0294241	0.251798	0.150857	0.391234	0
malate	0	0.1	3	0.143488	0.22834	0	0.00526662	0.00948659	0	0	0	0	0.00153314	0	0	0.464485	0	0.168182	0	0	0.253838	0	0	0	0.0777616	0	0	0.118147	0	0	0	0.0992431	0.0506545	0.00555654	0.199482	0	0	0	0	0	0	0	0	0	0	0.0413329	0.0197481	0	0
malate	10	0.1	3	0.00615714	0	0	0	0	0	0.292695	0.0618424	0	0.00389413	0	0.00313601	0	0	0	0.469019	0.0213331	0.100307	0.0958122	0.0622348	0.0491448	0.110968	0.110381	0	0	0	0	0	0.314971	0	0.0456756	0.00518135	0.0116582	0.0776236	0	0.118694	0.10135	0	0	0	0	0	0	0.353668	0	0.136637
methionine	0	0.1	3	0	0.214019	0	0	0	0	0	0	0	0.00112674	0	0.0169694	0.574935	0	0.0372727	0.0006541	0	0.0388946	0.0425127	0	0.0413509	0.0400268	0	0	0	0.0228049	0	0	0	0.071144	0.0529175	0	0	0	0.212844	0.158754	0.190058	0	0	0	0	0	0	0	0.0600649	0
methionine	10	0.1	3	0	0	0.00828269	0.0184332	0	0	0.102267	0.0626879	0	0.00521009	0	0.00283198	0.320565	0	0.113636	0.384462	0.0455045	0	0	0	0.00627841	0	0.14949	0	0.180529	0	0	0	0.0689655	0.0404098	0	0	0.0154054	0.0340416	0	0.182122	0	0	0	0	0	0	0	0.248448	0.147727	0.116991
oxoproline	0	0.1	3	0	0.395952	0	0	0.00608276	0.0676146	0	0	0	0	0	0.00490952	0	0	0.157273	0.00208123	0	0	0	0.376238	0	0.021411	0.000295064	0.131117	0	0.0153264	0	0	0	0	0.187102	0.21114	0	0	0	0	0.120634	0.00252866	0	0.21552	0	0	0	0.00298927	0.157468	0
oxoproline	0	5	3	0	0	0.0254209	0	0.00977024	0	0.0365239	0.148077	0	0.00139767	0.408999	0	0.143176	0	0.0372727	0	0	0	0	0	0.0238147	0.000782648	0.00464056	0	0	0.00120026	0.638198	0	0	0.089926	0	0	0.106277	0.184952	0	0.018546	0.159203	0	0	0	0	0	0.294417	0	0.152597	0
oxoproline	10	0.1	3	0.06639	0	0	0.00263331	0	0	0.369018	0.097351	0	0.00310068	0	0.009774	0	0.0417665	0.170909	0.564102	0.0770921	0	0.221447	0	0	0.207066	0.171701	0.0593085	0.279773	0.00120026	0	0	0.666947	0.0404098	0.296734	0.180052	0.0294577	0.116652	0	0.268917	0.157274	0.0229265	0	0.00504916	0	0	0	0.646359	0.0600649	0.134513
oxoproline	10	5	3	0	0	0.0491079	0.0934826	0.00608276	0	0.414358	0.233749	0	0.00226853	0.334879	0	0	0.317528	0.228182	0.211512	0	0	0.541244	0	0.146569	0.10644	0.100483	0.293883	0.10397	0	0.561742	0.14863	0.254415	0.115538	0	0.459845	0.284272	0.203166	0.788073	0	0.232483	0	0	0.318363	0	0.180671	0.214966	0	0	0.319292
proline	0	0.1	3	0.0194084	0.347163	0	0.0454246	0	0.169472	0	0.0116796	0.0487075	0	0	0.00845654	0.223503	0	0.0945455	0	0.00402857	0.011259	0	0.0367751	0	0.101409	0.00753755	0.18617	0.0699433	0	0.0210862	0	0	0	0.120823	0.137306	0.113771	0	0.215596	0	0.232483	0	0	0.162902	0	0.00544817	0.0244958	0.167251	0	0
proline	0	5	3	0.0615714	0	0	0.0230415	0	0.83285	0	0	0	0	0	0	0	0	0.0236364	0.00217042	0	0	0	0	0.0101754	0.00782648	0	0.107181	0.0189036	0	0.27503	0	0	0.107001	0	0	0.0079109	0	0.0779817	0	0.139919	0	0	0	0	0	0.162876	0	0	0.0272566
proline	10	0.1	3	0.0724133	0	0	0.0204082	0	0	0.312343	0.145541	0	0.00250076	0	0.0103314	0.330606	0.144985	0.0590909	0.396414	0.041659	0	0.213832	0	0.164105	0	0.121969	0	0	0	0	0	0.186291	0.0762664	0	0.246114	0	0.232437	0.0834862	0.255564	0.0184273	0	0	0	0	0	0	0.155848	0.0503247	0.0814159
proline	10	5	3	0.024227	0	0	0.00789993	0.00352989	0	0.381864	0	0	0.00596483	0	0.0263436	0.0896244	0	0.230909	0.411221	0	0.0818833	0.215736	0.554455	0.251786	0.0234235	0.218053	0.224468	0.0217391	0.0120026	0.283222	0.0324506	0.252523	0.153102	0	0.358808	0.00322681	0	0.204587	0.0719585	0.228627	0	0	0.332713	0	0	0.254429	0.0897458	0	0.264071
serine	0	0.1	3	0	0.136723	0	0	0.0188471	0	0.0312343	0	0	0.000739691	0	0	0	0	0	0	0	0	0.0215736	0	0	0.0546176	0	0	0	0.00784784	0.0565837	0	0.178722	0	0.00340527	0	0	0	0	0	0	0	0	0.031358	0	0	0	0.0167859	0	0
serine	0	5	3	0	0.150976	0.00110694	0.0197498	0	0	0.0221662	0.251221	0	0	0.507245	0	0.129788	0	0.0454545	0	0	0.100307	0	0.236209	0.14462	0.253857	0.00101931	0	0	0	0.0838896	0	0	0.187251	0	0.0401554	0.0837931	0.214224	0	0	0.0685665	0	0	0	0	0	0.221806	0	0	0.0585841
serine	10	0.1	3	0	0	0	0.0276498	0	0	0.149874	0.104114	0	0.00615836	0	0	0	0	0.0481818	0	0.0397363	0	0.053934	0.427157	0.0588872	0	0.145386	0.164628	0.0160681	0	0	0	0.16926	0	0	0.207254	0	0	0	0.342359	0.109064	0	0	0	0	0	0	0.27807	0	0.117522
serine	10	5	3	0.126623	0	0.0697991	0.131666	0	0	0.494458	0.359438	0	0.00410701	0.43856	0	0.544812	0	0.22	0	0.0699506	0.232344	0.366117	0.342291	0.397922	0.24631	0.165665	0.0234043	0	0	0.258647	0.408082	0.562868	0.286283	0	0.448187	0.136255	0.370338	0.518349	0	0.105207	0	0	0.107893	0.0289887	0	0.338614	0	0	0.290088
succinate	0	0.1	3	0	0.518475	0.00236096	0	0	0	0.0297229	0	0	0	0	0	0	0	0	0	0.000457792	0	0	0	0	0.124553	0.0114002	0.0856383	0	0	0	0.00903107	0	0	0.248678	0.207254	0	0	0	0	0.0666381	0	0	0	0	0	0	0.134707	0	0
succinate	10	0.1	3	0	0	0	0	0	0	0.262469	0.0601516	0	0.00668087	0	0	0.0159911	0	0.0154545	0.485877	0.0606116	0.0880246	0.116751	0.261669	0.0978567	0	0.103863	0	0	0.0427477	0	0	0	0	0.00723145	0.401554	0	0	0	0.3023	0.134133	0	0	0	0	0	0	0.39104	0.162338	0.133451
sucrose	0	0.1	3	0	0.567059	0	0	0	0.0480267	0	0	0	0.000991272	0	0	0	0	0	0.006541	0.0130928	0	0	0.512023	0.181641	0.112478	0.0152629	0	0.010397	0.00784784	0	0	0	0	0.208174	0.0751295	0.0744249	0	0	0.218843	0	0.00505732	0	0.311188	0	0	0	0.0328955	0.337662	0
sucrose	0	5	3	0.0194084	0	0.0389364	0	0.0301932	0	0	0	0	0	0.374221	0	0.026032	0	0.0836364	0	0	0	0	0	0	0.000782648	0	0	0.112476	0.0460715	0.244994	0	0.0557191	0	0	0.117876	0.00416363	0	0	0	0	0	0	0	0	0	0.247062	0	0	0
sucrose	10	0.1	3	0	0	6.19E-05	0.0335747	0	0	0.232242	0.202467	0	0.00310068	0	0.00926729	0	0	0.0318182	0.382143	0.0325948	0.134084	0.0958122	0.333805	0.109548	0.0344924	0.154319	0.0640957	0.0699433	0.021974	0	0.0191336	0.0954584	0	0	0.168394	0.0350786	0.0815265	0	0	0	0	0	0	0	0	0	0.285577	0.172078	0.0739823
sucrose	10	5	3	0	0	0.0401904	0	0	0	0.199748	0	0	0.00592613	0.538762	0	0.203421	0	0.124545	0.245228	0	0.035824	0.229061	0	0.275168	0.144175	0.177012	0	0.084121	0.102576	0.284587	0.00994949	0.165475	0.183836	0	0.23057	0.0200895	0	0	0	0	0	0	0	0	0.0652979	0.283894	0	0	0
taurine	0	0.1	3	0	0.611258	0.000270929	0.0223831	0	0.208648	0	0	0	0	0	0	0.113053	0	0	0.0066302	0	0	0	0	0.107599	0.0742397	0	0	0.180529	0.036931	0	0	0.0197645	0	0.279404	0	0	0	0	0.122033	0.120634	0	0	0.203561	0	0	0.0108156	0.143837	0	0
taurine	0	5	3	0	0	0.0221465	0	0	0	0.0539043	0	0.184417	0.000662282	0.29119	0.0231007	0	0	0.00181818	0	0	0.315251	0	0.287129	0.0881143	0.00380143	0.00802039	0	0.0047259	0	0.307797	0	0	0.118953	0	0.106218	0	0	0.273394	0	0	0	0	0	0	0	0	0	0	0.128673
taurine	10	0.1	3	0.0627761	0	0.00361497	0.0210665	0	0	0.179345	0.133705	0	0.00323615	0.086002	0.00161586	0	0	0.0154545	0.382589	0.029024	0	0	0.15983	0.156311	0.0349955	0.126073	0	0	0	0	0	0	0.0813887	0	0.195596	0.0388259	0.147225	0	0.20549	0	0	0	0	0	0	0.00450161	0.0981456	0.469156	0.158938
taurine	10	5	3	0.070004	0	0.0265356	0.864384	0.000977024	0	0.51335	0.118487	0.453306	0.00522944	0.483988	0.0407344	0	0.000171174	0.214545	0.148094	0.0781908	0.441146	0	0.355021	0.343364	0.332346	0.172183	0.121543	0.0302457	0.0228049	0.406098	0	0.0557191	0.190666	0	0.0945596	0.148433	0.338465	0.617431	0	0	0	0	0	0	0.0382574	0	0	0	0.375044
trimethylamine	0	0.1	3	0	0.472769	0	0	0	0.092426	0.068262	0	0	0.000391348	0	0	0	0	0.00727273	0.00190284	0.0144662	0	0	0	0	0.162288	0.0123659	0	0.0302457	0	0	0	0.0538267	0	0.199531	0.0673575	0	0	0.0752294	0	0.0608528	0.0115475	0	0	0	0	0	0.121803	0.532468	0
trimethylamine	10	0.1	3	0.0410922	0	0	0.0427913	0	0	0.443073	0.106369	0	0.00749367	0	0	0	0	0.222727	0.566421	0.0740707	0.0757421	0.0387056	0.448373	0.203074	0.12254	0.135488	0.195745	0.248582	0.0427477	0.113926	0.053115	0.256308	0.267501	0.0788975	0.222798	0.116582	0.148526	0.56789	0.946588	0.407971	0.0177006	0	0.473824	0	0	0	0.730154	0.0698052	0.179646
urea	0	0.1	3	0	0.676425	0	0	0	0.37841	0	0	0	0.000526815	0	0.00693639	0	0	0	0	0	0.0849539	0	0.0919378	0.0822689	0.197004	0.00802039	0.135904	0.0926276	0.00950974	0	0	0.0159798	0	0.245065	0	0	0	0	0	0.188129	0.0222522	0	0	0	0	0	0.17139	0.25	0
urea	0	5	3	0.0410922	0.163858	0.0160855	0.0302831	0	0	0	0	0	0	0.144907	0.0196043	0.0829305	0	0	0	0	0.585466	0.000634518	0	0.0861658	0.0314736	0.00584764	0.183777	0	0.0194811	0.234072	0.0802082	0	0	0	0.187824	0.099719	0.0242845	0	0	0	0	0.423559	0.100718	0	0.151647	0.0144987	0	0.201299	0
urea	10	0.1	3	0.024227	0	0	0.0566162	0.0126068	0	0.245088	0.0680423	0	0.00571325	0	0	0	0	0	0.336475	0.0240798	0	0	0	0.11929	0.0596489	0.184013	0	0	0	0.0306432	0	0.367956	0.107001	0	0.13342	0	0.0353426	0	0	0.139919	0	0	0.0839756	0	0	0	0.288215	0	0.105841
urea	10	5	3	0.0543435	0	0.0112087	0.104016	0	0	0.44005	0.214867	0	0.00373931	0.302927	0.0248742	0.123094	0.0556316	0.16	0.416394	0	0.345957	0.295685	0	0.00238147	0.265932	0.176046	0.195745	0	0.0768165	0.175364	0.154141	0.44365	0.0848036	0	0.129534	0.0978453	0.30464	0	0.622774	0	0.0739211	0	0	0	0.1064	0.233908	0.580785	0.24513	0
valine	0	0.1	3	0.0302503	0.489626	0.000897937	0	0	0.224318	0	0	0	0	0	0	0.109706	0	0	0	0	0	0.0653553	0	0.00238147	0.00430456	0	0.135904	0.0926276	0	0	0	0	0	0.229449	0	0.0257104	0	0	0.265579	0.103278	0.00859744	0	0	0	0	0	0.166561	0	0
valine	0	5	3	0.0712087	0.446798	0.00514766	0	0.0157269	0.0976494	0	0.108342	0	0.000391348	0.271627	0.00328803	0.280402	0	0.0672727	0	0	0.0143296	0	0	0	0.119521	0	0.109574	0.0217391	0.0385929	0.2723	0	0.32254	0	0	0.0790155	0	0.281223	0	0	0	0.0247809	0	0.526442	0	0	0.133937	0	0.0941558	0
valine	10	0.1	3	0	0	0	0	0	0	0.233753	0.0663515	0	0.0201501	0	0	0.0561547	0	0.0890909	0.393828	0.0174876	0	0.0901015	0	0.0549903	0	0.121003	0	0.0954631	0	0	0	0.210892	0	0	0	0	0.12771	0.0669725	0	0.124491	0	0	0	0	0	0	0.112713	0.0600649	0.121239
valine	10	5	3	0.249498	0	1	0	0.116991	0.644806	0.288161	0.467936	0	1	0.472685	0.558954	0	0.183499	0.361818	0.245317	0	0.299898	0.404188	0	0	0.368068	0.322344	0.0114362	0.347826	0.14994	0.608161	0.0792898	0.358495	0.337507	0	0.23057	0.133444	0.491327	0	0.445846	0	0	0	0.442732	0	0.0160841	0.72587	0	0.386364	0
BG11	0	5	4	0	0	0.0102334	0	0	0.131602	0.0176322	0.0553607	0.0203768	0	0.224895	0	0	0.0787402	0.121818	0	0	0	0	0.1471	0	0	0	0	0	0	0.0852549	0.0150008	0.0708579	0.224815	0	0	0	0.0106245	0.240367	0	0.110992	0.00413014	0.12105	0.0289662	0.0943766	0.0515974	0.048173	0	0	0.0638938
BG11	10	5	4	0.0880739	0	0.00375431	0.0394997	0	0	0.342569	0.149768	0.0851959	0.0131059	0.227721	0.0186922	0.029379	0.265149	0.170909	0.436106	0.0413844	0.31218	0.299492	0.486563	0.249838	0.165809	0.352039	0.190957	0.0727788	0.0153264	0	0.0499005	0.447435	0.0660216	0.245539	0.277202	0.10815	0.208369	0.0669725	0.385757	0.276837	0.0123061	0	0	0.0329119	0.0634952	0.0765858	0.464731	0.459416	0.201947
BG11	0	5	5	0.0182037	0	0	0	0	0.179919	0.0206549	0.0254885	0	0	0	0	0	0.0910647	0	0	0.00375389	0.011259	0	0	0	0	0.00174356	0	0.183365	0	0	0	0	0	0	0	0.0406995	0.00477016	0	0	0	0	0.354554	0	0	0.0589885	0.0623794	0	0	0
BG11	10	5	5	0.0796413	0	0.00396331	0.0236998	0	0	0.342569	0.222194	0.0975906	0.0120415	0.0975221	0.002984	0.0929714	0.312907	0.198182	0.317209	0.0114448	0	0.234772	0	0.228404	0.14015	0.20912	0.133511	0	0.00867879	0.113926	0.031073	0.0651808	0	0	0.459845	0.16998	0.024935	0.0669725	0.783012	0.157274	0	0	0.320755	0.157149	0.146059	0.139199	0.117015	0.113636	0.152566
BG11	0	5	6	0	0	0	0	0.0126068	0	0	0.145541	0	0	0.0518765	0.00485885	0	0.0371448	0.0509091	0.00110008	0	0.306039	0.0596447	0.0834512	0.0277116	0	0.00946888	0	0	0	0.057949	0.053115	0	0.011383	0	0	0	0.0893322	0.0587156	0.232196	0	0	0	0	0	0.0103155	0.0150248	0	0	0
BG11	10	5	6	0.135056	0	0.00514766	0.0618828	0	0	0.343325	0.12976	0.132372	0.0117125	0.0964353	0.0036934	0	0.271311	0.274545	0.533151	0.040835	0.0788127	0.263325	0.134371	0.427149	0.120528	0.143214	0.0329787	0.183365	0.0967593	0.261377	0	0.47582	0.103586	0.28953	0.15285	0.0978453	0.0802255	0.127523	0.215504	0.153418	0	0	0.0193994	0.0845684	0.0759339	0.0160772	0.529737	0.00649351	0.198761
[truncated: 27 more columns]

## Sheet: Annotation Isomers
ionMz	formula	annotation	Isomer
59.0137	C2H4O2	Acetatic acid	Acetate; Acetic acid; Ethanoic acid; Glycolaldehyde; Hydroxyacetaldehyde
68.9952	C3H2O2	Propynoate	Acetylenecarboxylic acid; Acetylenemonocarboxylate; Propiolic acid; Propynoate
71.0136	C3H4O2	Propenoic acid C3:1	2-Ketopropionaldehyde; 2-Oxopropanal; 2-Propenoic acid; Acrylate; Acrylic acid; Methylglyoxal; Propenoate; Pyruvaldehyde; Pyruvic aldehyde; Vinylformic acid
73.0287	C3H6O2	C3:0 (Propionic acid)	Propanoate; Propanoic acid; Propionate; Propionic acid
74.0248	C2H5NO2	Glycine	Aminoacetic acid; Gly; Glycine
87.008	C3H4O3	Pyruvate	2-Oxopropanoate; 2-Oxopropanoic acid; Pyroracemic acid; Pyruvate; Pyruvic acid
88.0398	C3H7NO2	Alanine	2-Aminopropanoic acid; 2-Aminopropionic acid; 3-Aminopropanoate; 3-Aminopropionic acid; Alanine; D-2-Aminopropionic acid; D-Ala; D-Alanine; L-2-Aminopropionic acid; L-Alanine; L-alpha-Alanine; beta-Alanine
89.0244	C3H6O3	Lactate	(R)-Lactate; D-2-Hydroxypropanoic acid; D-2-Hydroxypropionic acid; D-Glyceraldehyde; D-Lactate; D-Lactic acid
101.025	C4H6O3	Oxobutanoic acid	(S)-Methylmalonate semialdehyde; 2-Ketobutyric acid; 2-Oxobutanoate; 2-Oxobutanoic acid; 2-Oxobutyrate; 2-Oxobutyric acid; 4-Oxobutanoate; Succinate semialdehyde; Succinic semialdehyde; alpha-Ketobutyrate; alpha-Ketobutyric acid
102.056	C4H9NO2	Aminobutanoic acid (ABA)	(S)-2-Aminobutanoate; (S)-2-Aminobutanoic acid; (S)-2-Aminobutyric acid; 4-Aminobutanoate; 4-Aminobutanoic acid; 4-Aminobutyrate; 4-Aminobutyric acid; GABA; gamma-Aminobutyric acid
104.035	C3H7NO3	Serine	L-2-Amino-3-hydroxypropionic acid; L-3-Hydroxy-alanine; L-Serine; Serine
109.041	C5H6N2O	N-Acetylimidazole	Imidazole acetaldehyde; Imidazole-4-acetaldehyde
113.024	C5H6O3	2-Hydroxy-2,4-pentadienoic acid	cis-Acetylacrylate
113.035	C4H6N2O2	Dihydrouracil	3-Cyano-L-alanine; L-3-Cyanoalanine; L-beta-Cyanoalanine; N-Methylhydantoin; N-Methylimidazolidine-2,4-dione
114.055	C5H9NO2	Proline	2-Pyrrolidinecarboxylic acid; L-Proline
115.003	C4H4O4	Fumarate	Fumarate; Fumaric acid; trans-Butenedioic acid
115.039	C5H8O3	Ketovaline	2-Keto-3-methylbutyric acid; 2-Ketovaline; 2-Oxo-3-methylbutanoate; 2-Oxoisopentanoate; 2-Oxoisovalerate; 3-Methyl-2-oxobutanoate; 3-Methyl-2-oxobutanoic acid; 3-Methyl-2-oxobutyric acid; 5-Oxopentanoate; Glutarate semialdehyde; alpha-Ketovaline
116.071	C5H11NO2	Valine; Betaine	2-Amino-3-methylbutyric acid; L-Valine
117.019	C4H6O4	Succinate	Butanedionic acid; Ethylenesuccinic acid; Methylmalonate; Methylmalonic acid; Succinate; Succinic acid
118.051	C4H9NO3	Threonine	2-Amino-3-hydroxybutyric acid; 2-Amino-4-hydroxybutyric acid; L-Homoserine; L-Threonine
124.007	C2H7NO3S	Taurine	2-Aminoethanesulfonic acid; Aminoethylsulfonic acid; Taurine
127.052	C5H8N2O2	Dihydrothymine	4-Amino-4-cyanobutanoic acid; gamma-Amino-gamma-cyanobutanoate
128.035	C5H7NO3	Oxoproline	(3R,5S)-1-Pyrroline-3-hydroxy-5-carboxylate; 3-Hydroxy-L-1-pyrroline-5-carboxylate; 5-Oxo-L-proline; 5-Oxoproline; 5-Pyrrolidone-2-carboxylic acid; L-1-Pyrroline-3-hydroxy-5-carboxylate; L-5-Pyrrolidone-2-carboxylic acid; L-Pyroglutamic acid; Pidolic acid; Pyroglutamate; Pyroglutamic acid
129.019	C5H6O4	Itaconate	2,5-Dioxopentanoate; 2-Methylmaleate; 2-Oxoglutarate semialdehyde; Citraconate; Citraconic acid; Itaconate; Itaconic acid; Methylenesuccinic acid; Methylmaleic acid
129.055	C6H10O3	4-Methyl-2-oxopentanoate	(3S)-3-Methyl-2-oxopentanoate; (3S)-3-Methyl-2-oxopentanoic acid; (S)-3-Methyl-2-oxopentanoate; (S)-3-Methyl-2-oxopentanoic acid; 2-Oxoisocaproate; 4-Methyl-2-oxopentanoate; 6-Oxohexanoate; 6-Oxohexanoic acid; Adipate semialdehyde; Hexan-1-one-6-carboxylate
130.087	C6H13NO2	(Iso)Leucine	(2S)-alpha-2-Amino-4-methylvaleric acid; (2S)-alpha-Leucine; 2-Amino-3-methylvaleric acid; 2-Amino-4-methylvaleric acid; L-Isoleucine; L-Leucine
131.035	C5H8O4	Glutarate	(S)-2-Acetolactate; (S)-2-Hydroxy-2-methyl-3-oxobutanoate; 1,3-Propanedicarboxylic acid; 2-Acetolactate; 2-Oxo-3-hydroxyisovalerate; 3-Hydroxy-3-methyl-2-oxobutanoate; 3-Hydroxy-3-methyl-2-oxobutanoic acid; Glutarate; Glutaric acid; Pentanedioic acid
131.047	C4H8N2O3	Asparagine	2-Aminosuccinamic acid; L-Asparagine
131.083	C5H12N2O2	Ornithine	(S)-2,5-Diaminopentanoate; (S)-2,5-Diaminopentanoic acid; (S)-2,5-Diaminovaleric acid; L-Ornithine
132.03	C4H7NO4	Aspartate	2-Aminosuccinic acid; L-Asp; L-Aspartate; L-Aspartic acid
133.014	C4H6O5	Malate	(S)-Malate; L-2-Hydroxybutanedioic acid; L-Apple acid; L-Malate; L-Malic acid; Malate; Malic acid
137.024	C7H6O3	4-Hydroxybenzoate	4-Hydroxybenzoate; 4-Hydroxybenzoic acid; Hydroxybenzenecarboxylic acid; Hydroxybenzoic acid
139.001	C6H4O4	cis-4-Carboxymethylenebut-2-en-4-olide	4-Carboxymethylenebut-2-en-4-olide; cis-4-Carboxymethylenebut-2-en-4-olide; trans-4-Carboxymethylenebut-2-en-4-olide
145.062	C5H10N2O3	Glutamine	D-2-Aminoglutaramic acid; D-Glutamine; L-2-Aminoglutaramic acid; L-Glutamine
145.098	C6H14N2O2	Lysine	2,6-Diaminohexanoic acid; L-Lysine; Lysine acid
146.046	C5H9NO4	Glutamate	2-Aminoglutaric acid; D-2-Aminoglutaric acid; D-Glutamate; D-Glutamic acid; D-Glutaminic acid; Glutamate; Glutaminic acid; L-4-Hydroxyglutamate semialdehyde; L-Glutamate; L-Glutamic acid; L-Glutaminic acid; O-Acetyl-L-serine; O3-Acetyl-L-serine
147.03	C5H8O5	Hydroxyglutarate	(2R)-2-Hydroxy-2-methylbutanedioate; (2R,3S)-3-Methylmalate; (R)-2-Methylmalate; (R)-2-Methylmalic acid; (R)-Citramalate; (R)-Citramalic acid; (R)-alpha-Hydroxypyrotartaric acid; (S)-2-Hydroxyglutarate; D-Citramalate; D-Citramalic acid; D-alpha-Hydroxypyrotartaric acid; D-erythro-3-Methylmalate
148.044	C8H7NO2	(S)-4-Hydroxymandelonitrile	(S)-4-Hydroxymandelonitrile
148.044	C5H11NO2S	Methionine	L-2-Amino-4methylthiobutyric acid; L-Methionine; Methionine
154.973	C2H5O6P	2-Phosphoglycolate	2-Phosphoglycolate; Phosphoglycolic acid
173.009	C6H6O6	Aconitate	cis-Aconitate; cis-Aconitic acid
173.104	C6H14N4O2	Arginine	(S)-2-Amino-5-guanidinovaleric acid; L-Arg; L-Arginine
174.04	C6H9NO5	Acetyl-Asp	N-Acetyl-L-aspartate; N-Acetyl-L-aspartic acid
174.04	C7H5N5O	7-Cyano-7-carbaguanine	7-Cyano-7-carbaguanine; 7-Cyano-7-deazaguanine
175.061	C7H12O5	3-Propylmalate	(2R,3S)-3-Isopropylmalate; (2S)-2-Hydroxy-2-isopropylsuccinic acid; (2S)-2-Isopropylmalate; 2-D-threo-Hydroxy-3-carboxy-isocaproate; 2-Isopropylmalic acid; 3-Carboxy-2-hydroxy-4-methylpentanoate; 3-Carboxy-3-hydroxy-4-methylpentanoate; 3-Carboxy-3-hydroxyisocaproate; 3-Isopropylmalate; alpha-Isopropylmalate
175.061	C10H9NO2	Indole-3-acetate	(Indol-3-yl)acetate; 5-Hydroxyindoleacetaldehyde; IAA; Indole-3-acetate; Indole-3-acetic acid; Indoleacetate; Indoleacetic acid
177.039	C6H10O6	Glucono-lactone	1,5-Gluconolactone; D-Glucono-1,5-lactone; D-Gluconolactone; Gluconic acid lactone; Gluconic lactone; Gluconolactone; delta-Gluconolactone
177.039	C7H12O3S	2-Oxo-6-methylthiohexanoic acid	2-Oxo-6-methylthiohexanoic acid; 6-(Methylthio)-2-oxo-hexanoic acid
179.056	C6H12O6	Hexose	1D-myo-Inositol; 1L-myo-Inositol; Bios I; Cyclohexitol; D-Fructose; D-Glucopyranose; D-Glucose; D-arabino-Hexulose; D-myo-Inositol; Dambose; Dextrose; Fructose; Fruit sugar; Glucose; Grape sugar; Inositol; L-myo-Inositol; Levulose; Meat sugar; alpha-D-Glucose; beta-D-Fructose; beta-D-Glucose; beta-D-arabino-Hexulose; beta-Fruit sugar; beta-Levulose; meso-Inositol; myo-Inositol
186.037	C7H9NO5	(2S,4S)-4-Hydroxy-2,3,4,5-tetrahydrodipicolinate	(2S,4S)-4-Hydroxy-2,3,4,5-tetrahydrodipicolinate; (2S,4S)-4-Hydroxy-2,3,4,5-tetrahydropyridine-2,6-dicarboxylate; HTPA
191.02	C6H8O7	(Iso)Citrate	1-Hydroxypropane-1,2,3-tricarboxylic acid; 1-Hydroxytricarballylic acid; 2-Hydroxy-1,2,3-propanetricarboxylic acid; 2-Hydroxytricarballylic acid; Citrate; Citric acid; Isocitrate; Isocitric acid
195.051	C6H12O7	Hexonic acid	Gulonate; Gulonic acid; L-Gulonate; L-Gulonic acid
220.082	C8H15NO6	N-Acetyl-D-glucosamine	2-Acetamido-2-deoxy-D-glucose; 2-Acetamido-2-deoxy-D-mannose; GlcNAc; N-Acetyl-D-glucosamine; N-Acetyl-D-mannosamine; N-Acetylchitosamine
221.998	C6H10NO4PS	4-Methyl-5-(2-phosphoethyl)thiazole	4-Methyl-5-(2-phosphoethyl)thiazole; 4-Methyl-5-(2-phosphono-oxyethyl)thiazole
229.013	C5H11O8P	Pentose P	D-Ribose 1-phosphate; D-Ribose 5-phosphate; D-Ribulose 5-phosphate; D-Xylulose 5-phosphate; Ribose 1-phosphate; Ribose 5-phosphate; alpha-D-Ribose 1-phosphate
238.093	C9H13N5O3	Dihydrobiopterin	(6R)-6-(L-erythro-1,2-Dihydroxypropyl)-7,8-dihydro-6H-pterin; 6,7-Dihydrobiopterin; Dihydrobiopterin; Quinoid-dihydrobiopterin
251.068	C11H12N2O5	5-Hydroxy-N-formylkynurenine	5-Hydroxy-N-formyl-L-kynurenine; 5-Hydroxy-N-formylkynurenine
254.086	C9H13N5O4	2-Amino-4-hydroxy-6-(D-erythro-1,2,3-trihydroxypropyl)-7,8-dihydropteridine	2-Amino-4-hydroxy-6-(D-erythro-1,2,3-trihydroxypropyl)-7,8-dihydropteridine; 7,8-Dihydroneopterin; Dihydroneopterin
254.086	C11H15N2O5	Nicotinamide-beta-riboside	1-(beta-D-Ribofuranosyl)nicotinamide; N-Ribosylnicotinamide; Nicotinamide-beta-riboside
266.085	C10H13N5O4	Adenosine	2'-Deoxyguanosine; Adenosine; Deoxyguanosine
275.017	C6H13O10P	6-Phosphogluconate	6-Phospho-D-gluconate
285.054	C7H15N2O8P	5'-Phosphoribosylglycinamide	5'-Phosphoribosylglycinamide; GAR; Glycinamide ribonucleotide; N1-(5-Phospho-D-ribosyl)glycinamide
296.082	C11H15N5O3S	5'-Methylthioadenosine	5'-Deoxy-5'-(methylthio)adenosine; 5'-Methylthioadenosine; 5-Methylthioadenosine; MTA; Methylthioadenosine; S-Methyl-5'-thioadenosine; Thiomethyladenosine
306.076	C10H17N3O6S	Glutathione	5-L-Glutamyl-L-cysteinylglycine; GSH; Glutathione; N-(N-gamma-L-Glutamyl-L-cysteinyl)glycine; Reduced glutathione; gamma-L-Glutamyl-L-cysteinyl-glycine
307.035	C9H13N2O8P	dUMP	2'-Deoxyuridine 5'-phosphate; Deoxyuridine 5'-phosphate; Deoxyuridine monophosphate; Deoxyuridylic acid; dUMP
313.108	C14H14N6O3	Dihydropteroate	7,8-Dihydropteroate; Dihydropteroate
334.071	C11H17N3O7S	S-Formylglutathione	S-Formylglutathione
337.058	C9H15N4O8P	1-(5'-Phosphoribosyl)-5-amino-4-imidazolecarboxamide	1-(5'-Phosphoribosyl)-5-amino-4-imidazolecarboxamide; 5'-Phospho-ribosyl-5-amino-4-imidazole carboxamide; 5'-Phosphoribosyl-5-amino-4-imidazolecarboxamide; 5-Amino-1-(5-phospho-D-ribosyl)imidazole-4-carboxamide; 5-Aminoimidazole-4-carboxamide ribotide; 5-Phosphoribosyl-4-carbamoyl-5-aminoimidazole; AICAR
341.104	C12H22O11	Disaccharide	1-alpha-D-Glucopyranosyl-2-beta-D-fructofuranoside; 1-beta-D-Glucopyranosyl-4-D-glucopyranose; Cane sugar; Cellobiose; Malt sugar; Maltose; Saccharose; Sucrose; Trehalose; alpha,alpha'-Trehalose; alpha,alpha-Trehalose; alpha-D-Glucopyranosyl-(1->4)-D-glucopyranose
362.101	C16H17N3O7	7,8-Didemethyl-8-hydroxy-5-deazariboflavin	7,8-Didemethyl-8-hydroxy-5-deazariboflavin
363.032	C10H13N4O9P	Xanthosine 5'-phosphate	(9-D-Ribosylxanthine)-5'-phosphate; XMP; Xanthosine 5'-phosphate; Xanthylic acid
378.098	C13H21N3O8S	(R)-S-Lactoylglutathione	(R)-S-Lactoylglutathione; S-D-Lactoylglutathione
427.005	C10H14N4O11P2	IDP	IDP; Inosine 5'-diphosphate; Inosine diphosphate
442.017	C10H15N5O11P2	GDP	GDP; Guanosine 5'-diphosphate; Guanosine diphosphate
455.096	C17H21N4O9P	FMN (ox)	FMN; Flavin mononucleotide; Riboflavin-5-phosphate
458.178	C20H25N7O6	5-Methyltetrahydrofolate	5-Methyltetrahydrofolate
462.071	C14H18N5O11P	N6-(1,2-Dicarboxyethyl)-AMP	Adenylosuccinate; Adenylosuccinic acid; N6-(1,2-Dicarboxyethyl)-AMP; N6-(1,2-Dicarboxyethyl)AMP
491.098	C15H21N6O11P	L-Threonylcarbamoyladenylate	L-Threonylcarbamoyl-AMP; L-Threonylcarbamoyladenylate; TC-AMP
